# Supplementary material for: StrainXpress: strain aware metagenome assembly from short reads
Source: Nucleic Acids Res. 2022 Jul 1;50(17):e101. doi: 10.1093/nar/gkac543 (PMC9508831; doi:10.1093/nar/gkac543)
Supplement: gkac543_Supplemental_Files [file gkac543_supplemental_files.zip]

Archive with 2 entries (2 files):
- StrainXpress strain aware metagenome assembly from short reads supplementary.pdf
- Supplementary Table 1 (4).xlsx
