# Supplementary material for: StrainXpress: strain aware metagenome assembly from short reads
Source: Nucleic Acids Res. 2022 Jul 1;50(17):e101. doi: 10.1093/nar/gkac543 (PMC9508831; doi:10.1093/nar/gkac543)
Supplement: gkac543_Supplemental_Files [file gkac543_supplemental_files.zip › Supplementary Table 1 (4).xlsx]

## Sheet: Genomes of simulation dataset
	Low complexity	SpeciesNames	mANI			Medium complexity	SpeciesNames	mANI		SpeciesNames	StrainNumber		High complexity	SpeciesNames	mANI		SpeciesNames	StrainNumber
	GCF-000758265.1	Achromobacter xylosoxidans	98.4337			GCF-000758265.1	Achromobacter xylosoxidans	98.4313		Methanosarcina mazei	5		GCA-000247605.1	Acetobacterium woodii	NA		Neisseria meningitidis	71
	GCF-000967095.2	Achromobacter xylosoxidans	98.4337			GCF-000967095.2	Achromobacter xylosoxidans	98.4313		Methanosarcina barkeri	5		GCA-001051055.1	Achromobacter xylosoxidans	98.2138		Streptococcus pyogenes	51
	GCF-000165925.1	Bacillus atrophaeus	98.4259			GCF-000015885.1	Actinobacillus pleuropneumoniae	98.5821		Methanococcus maripaludis	5		GCA-001558915.1	Achromobacter xylosoxidans	98.2138		Campylobacter jejuni	48
	GCF-000385965.2	Bacillus atrophaeus	98.4259			GCF-000016685.1	Actinobacillus pleuropneumoniae	98.6574		Xanthomonas albilineans	5		GCA-001559195.1	Achromobacter xylosoxidans	93.0715		Bordetella pertussis	41
	GCF-000408885.1	Bacillus licheniformis	98.901			GCF-000020405.1	Actinobacillus pleuropneumoniae	98.6574		Xylella fastidiosa	5		GCA-000801145.1	Actinobacillus equuli subsp. equuli	93.8085		Streptococcus agalactiae	35
	GCF-000746885.1	Bacillus licheniformis	98.901			GCF-000163615.2	Aggregatibacter actinomycetemcomitans	97.5348		Riemerella anatipestifer	4		GCA-000016685.1	Actinobacillus pleuropneumoniae	98.7719		Streptococcus pneumoniae	33
	GCF-000155085.1	Clostridium sporogenes	95.1602			GCF-000241025.1	Aggregatibacter actinomycetemcomitans	99.5437		Paenibacillus polymyxa	4		GCA-001460855.1	Actinobacillus pleuropneumoniae	98.7719		Streptococcus suis	28
	GCF-000973705.1	Clostridium sporogenes	95.1602			GCF-001191585.1	Aggregatibacter actinomycetemcomitans	99.5437		Alteromonas macleodii	4		GCA-000020405.1	Actinobacillus pleuropneumoniae	98.6914		Campylobacter jejuni subsp. jejuni	24
	GCF-000093145.3	Comamonas testosteroni	92.7118			GCF-000020585.3	Alteromonas macleodii	98.5069		Pseudomonas chlororaphis	4		GCA-000015885.1	Actinobacillus pleuropneumoniae	98.582		Clostridium botulinum	24
	GCF-000168855.1	Comamonas testosteroni	92.7118			GCF-000310085.1	Alteromonas macleodii	99.9888		Arcobacter butzleri	3		GCA-000017245.1	Actinobacillus succinogenes	80.2019		Burkholderia pseudomallei	19
	GCF-000367725.2	Coxiella burnetii	99.1961			GCF-000439555.1	Alteromonas macleodii	98.512		Citrobacter freundii	3		GCA-000739435.1	Actinobacillus suis	93.8085		Haemophilus influenzae	18
	GCF-000767035.1	Coxiella burnetii	99.1961			GCF-000439575.1	Alteromonas macleodii	99.9888		Ralstonia solanacearum	3		GCA-001262055.1	Actinomyces meyeri	79.0301		Streptococcus thermophilus	15
	GCF-000971605.1	Flavobacterium psychrophilum	99.8881			GCF-000011945.1	Anaplasma marginale	98.8784		Aggregatibacter actinomycetemcomitans	3		GCA-001553935.1	Actinomyces oris	81.5573		Campylobacter coli	12
	GCF-000971645.1	Flavobacterium psychrophilum	99.8858			GCF-000495495.1	Anaplasma marginale	98.8784		Actinobacillus pleuropneumoniae	3		GCA-001553565.1	Actinomyces radicidentis	81.4997		Haemophilus ducreyi	12
	GCF-000092585.1	Mycoplasma gallisepticum	98.5451			GCF-000014025.1	Arcobacter butzleri	97.3556		Rhodococcus erythropolis	3		GCA-900120245.1	Actinomyces sp. Marseille-P2985	79.0301		Mannheimia haemolytica	10
	GCF-000286695.1	Mycoplasma gallisepticum	98.5451			GCF-000215345.2	Arcobacter butzleri	97.3347		Mycoplasma gallisepticum	3		GCA-001278845.1	Actinomyces sp. oral	81.5573		Neisseria gonorrhoeae	10
	GCF-000454045.1	Rhodococcus erythropolis	98.6766			GCF-000284355.1	Arcobacter butzleri	97.3556		Anaplasma marginale	2		GCA-001856685.1	Actinomyces sp. VUL4-3	NA		Aggregatibacter actinomycetemcomitans	9
	GCF-000696675.1	Rhodococcus erythropolis	98.6766			GCF-000165925.1	Bacillus atrophaeus	98.4284		Rhodopseudomonas palustris	2		GCA-000724605.1	Actinotignum schaalii	77.0805		Corynebacterium pseudotuberculosis	9
	GCF-000147775.2	Sinorhizobium meliloti	98.9638			GCF-000385965.2	Bacillus atrophaeus	98.4284		Streptococcus thermophilus	2		GCA-000265385.1	Aequorivita sublithincola	77.4923		Lactococcus lactis subsp. lactis	8
	GCF-000304415.1	Sinorhizobium meliloti	98.9638			GCF-000217835.1	Bacillus coagulans	94.8945		Pseudomonas mendocina	2		GCA-001543105.1	Aerococcus christensenii	80.2262		Pasteurella multocida subsp. multocida	8
						GCF-001039495.1	Bacillus coagulans	94.8945		Chlamydia muridarum	2		GCA-001543145.1	Aerococcus sanguinicola	80.8911		Clostridium perfringens	7
	mANI: Maximum ANI value between the query genome and all other genomes					GCF-000408885.1	Bacillus licheniformis	79.0033		Propionibacterium freudenreichii	2		GCA-000193205.1	Aerococcus urinae	92.6729		Flavobacterium psychrophilum	7
						GCF-000017885.1	Bacillus pumilus	78.7105		Methanobacterium formicicum	2		GCA-001543175.1	Aerococcus urinae	92.6729		Porphyromonas gingivalis	7
						GCF-000709755.1	Bartonella bacilliformis	99.097		Bifidobacterium bifidum	2		GCA-001518795.1	Aerococcus urinaeequi	98.7435		Bacteroides fragilis	6
						GCF-000709775.1	Bartonella bacilliformis	99.097		Clostridium perfringens	2		GCA-001543205.1	Aerococcus urinaeequi	98.7435		Clostridioides difficile	6
						GCF-000273525.1	Bifidobacterium bifidum	98.9725		Comamonas testosteroni	2		GCA-001543245.1	Aerococcus urinaehominis	NA		Clostridium difficile	6
						GCF-001281345.1	Bifidobacterium bifidum	98.9725		Bacillus atrophaeus	2		GCA-001543285.1	Aerococcus viridans	93.9318		Clostridium pasteurianum	6
						GCF-000006685.1	Chlamydia muridarum	98.9681		Bartonella bacilliformis	2		GCA-000163615.3	Aggregatibacter actinomycetemcomitans	99.917		Lactococcus lactis subsp. cremoris	6
						GCF-000175535.1	Chlamydia muridarum	98.9681		Achromobacter xylosoxidans	2		GCA-001594265.1	Aggregatibacter actinomycetemcomitans	99.917		Pasteurella multocida	6
						GCF-000521945.1	Citrobacter freundii	93.0731		Xenorhabdus bovienii	2		GCA-000241025.2	Aggregatibacter actinomycetemcomitans	99.8393		Riemerella anatipestifer	6
						GCF-000783995.1	Citrobacter freundii	93.0731		Mannheimia haemolytica	2		GCA-001594245.1	Aggregatibacter actinomycetemcomitans	99.8393		Streptococcus mutans	6
						GCF-001037495.1	Citrobacter freundii	87.166		Vibrio nigripulchritudo	2		GCA-001547775.1	Aggregatibacter actinomycetemcomitans	99.8062		Streptococcus salivarius	6
						GCF-000009685.1	Clostridium perfringens	98.3932		Clostridium sporogenes	2		GCA-001690155.1	Aggregatibacter actinomycetemcomitans	99.8062		Burkholderia multivorans	5
						GCF-000013285.1	Clostridium perfringens	98.3932		Bacillus coagulans	2		GCA-000604045.1	Aggregatibacter actinomycetemcomitans	99.6822		Campylobacter fetus	5
						GCF-000155085.1	Clostridium sporogenes	95.13		Bacillus licheniformis	1		GCA-001191585.1	Aggregatibacter actinomycetemcomitans	99.6822		Clostridium butyricum	5
						GCF-000973705.1	Clostridium sporogenes	95.13		Bacillus pumilus	1		GCA-000146265.3	Aggregatibacter actinomycetemcomitans	99.0059		Haemophilus parasuis	5
						GCF-000093145.3	Comamonas testosteroni	92.7118					GCA-000022985.1	Aggregatibacter aphrophilus	99.9922		Streptococcus	5
						GCF-000168855.1	Comamonas testosteroni	92.7118					GCA-001188835.1	Aggregatibacter aphrophilus	99.9922		Streptococcus anginosus	5
						GCF-000376645.1	Mannheimia haemolytica	98.8556					GCA-001262035.1	Aggregatibacter aphrophilus	96.2678		Streptococcus dysgalactiae subsp. equisimilis	5
						GCF-000427275.1	Mannheimia haemolytica	98.8556					GCA-900097105.1	Akkermansia glycaniphila	77.6861		Streptococcus iniae	5
						GCF-000762265.1	Methanobacterium formicicum	98.5739					GCA-000020225.1	Akkermansia muciniphila	98.7535		Actinobacillus pleuropneumoniae	4
						GCF-000953115.1	Methanobacterium formicicum	98.5739					GCA-001688765.1	Akkermansia muciniphila	98.7535		Bacteroides dorei	4
						GCF-000011585.1	Methanococcus maripaludis	96.9337					GCA-001310225.1	Algibacter alginicilyticus	78.4177		Bibersteinia trehalosi	4
						GCF-000016125.1	Methanococcus maripaludis	91.5394					GCA-000265365.1	Alistipes finegoldii	74.7407		Bordetella holmesii	4
						GCF-000017225.1	Methanococcus maripaludis	91.0069					GCA-000016985.1	Alkaliphilus metalliredigens	79.8724		Burkholderia mallei	4
						GCF-000018485.1	Methanococcus maripaludis	91.5394					GCA-000018325.1	Alkaliphilus oremlandii	79.2139		Candidatus Arthromitus	4
						GCF-000220645.1	Methanococcus maripaludis	96.9337					GCA-000092365.1	Arcanobacterium haemolyticum	79.009		Elizabethkingia anophelis	4
						GCF-000969985.1	Methanosarcina barkeri	91.5047					GCA-000284355.1	Arcobacter butzleri	84.3008		Erysipelothrix rhusiopathiae	4
						GCF-000970025.1	Methanosarcina barkeri	99.3674					GCA-000284235.1	Arcobacter sp. L	84.3008		Escherichia coli	4
						GCF-000970065.1	Methanosarcina barkeri	99.3674					GCA-000024225.1	Atopobium parvulum	NA		Fusobacterium nucleatum subsp. animalis	4
						GCF-000970305.1	Methanosarcina barkeri	86.5671					GCA-001688725.1	Bacteroides caecimuris	89.72		Prevotella intermedia	4
						GCF-001027005.1	Methanosarcina barkeri	99.2787					GCA-001318345.1	Bacteroides cellulosilyticus	79.6788		Ruminiclostridium thermocellum	4
						GCF-000007065.1	Methanosarcina mazei	98.7948					GCA-000738065.1	Bacteroides dorei	99.8483		Streptococcus equi subsp. zooepidemicus	4
						GCF-000970165.1	Methanosarcina mazei	99.1706					GCA-001274835.1	Bacteroides dorei	99.8483		Streptococcus intermedius	4
						GCF-000970185.1	Methanosarcina mazei	98.558					GCA-001640865.1	Bacteroides dorei	99.2118		Achromobacter xylosoxidans	3
						GCF-000970225.1	Methanosarcina mazei	98.7948					GCA-000738045.1	Bacteroides dorei	99.0108		Actinomyces	3
						GCF-000970245.1	Methanosarcina mazei	99.1706					GCA-000025985.1	Bacteroides fragilis	99.3604		Aggregatibacter aphrophilus	3
						GCF-000025385.1	Mycoplasma gallisepticum	98.3454					GCA-001682215.1	Bacteroides fragilis	99.3604		Burkholderia	3
						GCF-000092585.1	Mycoplasma gallisepticum	98.5451					GCA-000965785.1	Bacteroides fragilis	99.1251		Burkholderia cenocepacia	3
						GCF-000286695.1	Mycoplasma gallisepticum	98.5451					GCA-001286525.1	Bacteroides fragilis	99.1251		Clostridium acetobutylicum	3
						GCF-000146875.3	Paenibacillus polymyxa	89.8088					GCA-000210835.1	Bacteroides fragilis	99.1006		Clostridium beijerinckii	3
						GCF-000237325.1	Paenibacillus polymyxa	94.715					GCA-000009925.1	Bacteroides fragilis	99.0192		Clostridium kluyveri	3
						GCF-000597985.1	Paenibacillus polymyxa	99.7423					GCA-000186225.1	Bacteroides helcogenes	79.5342		Desulfovibrio vulgaris	3
						GCF-000785455.1	Paenibacillus polymyxa	99.7423					GCA-001314995.1	Bacteroides ovatus	99.9896		Flavobacterium columnare	3
						GCF-000091725.1	Propionibacterium freudenreichii	98.8892					GCA-900095495.1	Bacteroides ovatus	99.9896		Fusobacterium hwasookii	3
						GCF-000940845.1	Propionibacterium freudenreichii	98.8892					GCA-000190575.1	Bacteroides salanitronis	80.0123		Fusobacterium nucleatum subsp. nucleatum	3
						GCF-000264555.1	Pseudomonas chlororaphis	98.6695					GCA-000011065.1	Bacteroides thetaiotaomicron	98.9527		Fusobacterium nucleatum subsp. vincentii	3
						GCF-000281915.1	Pseudomonas chlororaphis	95.2952					GCA-001314975.1	Bacteroides thetaiotaomicron	98.9527		Mannheimia varigena	3
						GCF-000698865.1	Pseudomonas chlororaphis	98.6695					GCA-000012825.1	Bacteroides vulgatus	95.3729		Ralstonia solanacearum	3
						GCF-000761195.1	Pseudomonas chlororaphis	97.1546					GCA-000347595.1	Bibersteinia trehalosi	99.9351		Selenomonas sp. oral	3
						GCF-000016565.1	Pseudomonas mendocina	88.2093					GCA-000521745.1	Bibersteinia trehalosi	99.9351		Streptococcus constellatus subsp. pharyngis	3
						GCF-000204295.1	Pseudomonas mendocina	88.2093					GCA-000521725.1	Bibersteinia trehalosi	99.4642		Streptococcus gordonii	3
						GCF-000009125.1	Ralstonia solanacearum	91.2865					GCA-000521765.1	Bibersteinia trehalosi	98.2078		Streptococcus mitis	3
						GCF-000825805.1	Ralstonia solanacearum	96.9302					GCA-000010425.1	Bifidobacterium adolescentis	81.5306		Tannerella forsythia	3
						GCF-001373335.1	Ralstonia solanacearum	96.9302					GCA-000695895.1	Bifidobacterium animalis	79.7754		Trueperella pyogenes	3
						GCF-000454045.1	Rhodococcus erythropolis	98.6991					GCA-000164965.1	Bifidobacterium bifidum	82.5853		Aerococcus urinae	2
						GCF-000696675.1	Rhodococcus erythropolis	98.6991					GCA-001281425.1	Bifidobacterium breve	87.9426		Aerococcus urinaeequi	2
						GCF-000975175.1	Rhodococcus erythropolis	98.695					GCA-000730205.1	Bifidobacterium longum	96.3529		Akkermansia muciniphila	2
						GCF-000177255.2	Rhodopseudomonas palustris	90.0617					GCA-000829295.1	Bifidobacterium longum	96.3529		Bacteroides ovatus	2
						GCF-000195775.1	Rhodopseudomonas palustris	90.0617					GCA-001042635.1	Bifidobacterium scardovii	82.5853		Bacteroides thetaiotaomicron	2
						GCF-000183155.1	Riemerella anatipestifer	99.4059					GCA-001689125.1	Blautia sp. YL58	78.7902		Bifidobacterium longum	2
						GCF-000295655.1	Riemerella anatipestifer	99.5598					GCA-001676705.1	Bordetella bronchialis	84.7929		Bordetella bronchiseptica	2
						GCF-000734055.1	Riemerella anatipestifer	99.5598					GCA-000195675.1	Bordetella bronchiseptica	99.4178		Bordetella parapertussis	2
						GCF-001051115.1	Riemerella anatipestifer	99.4059					GCA-000317955.1	Bordetella bronchiseptica	98.5413		Burkholderia cepacia	2
						GCF-000011825.1	Streptococcus thermophilus	98.7377					GCA-001676725.1	Bordetella flabilis	82.1659		Burkholderia thailandensis	2
						GCF-000971665.1	Streptococcus thermophilus	98.7377					GCA-000341485.2	Bordetella holmesii	99.9957		Campylobacter lari	2
						GCF-000723765.1	Vibrio nigripulchritudo	96.8487					GCA-001704215.1	Bordetella holmesii	99.9957		Carnobacterium	2
						GCF-000801275.2	Vibrio nigripulchritudo	96.8487					GCA-000341465.2	Bordetella holmesii	99.9809		Cellulophaga lytica	2
						GCF-000087965.2	Xanthomonas albilineans	98.9796					GCA-000612485.1	Bordetella holmesii	99.9809		Chryseobacterium	2
						GCF-000962995.1	Xanthomonas albilineans	98.841					GCA-001704255.1	Bordetella parapertussis	99.4178		Clostridium	2
						GCF-000963055.1	Xanthomonas albilineans	99.4047					GCA-000317935.1	Bordetella parapertussis	99.3276		Clostridium autoethanogenum	2
						GCF-000963065.1	Xanthomonas albilineans	99.4047					GCA-001605405.1	Bordetella pertussis	99.9999		Clostridium sporogenes	2
						GCF-000963155.1	Xanthomonas albilineans	98.841					GCA-001605425.1	Bordetella pertussis	99.9999		Clostridium stercorarium	2
						GCF-000027225.1	Xenorhabdus bovienii	94.4108					GCA-001687405.1	Bordetella pertussis	99.9999		Clostridium stercorarium subsp. stercorarium	2
						GCF-000973125.1	Xenorhabdus bovienii	94.4108					GCA-001831395.1	Bordetella pertussis	99.9999		Clostridium tetani	2
						GCF-000006725.1	Xylella fastidiosa	96.5834					GCA-001686505.1	Bordetella pertussis	99.9997		Clostridium tyrobutyricum	2
						GCF-000007245.1	Xylella fastidiosa	98.6849					GCA-001686545.1	Bordetella pertussis	99.9997		Enterococcus faecalis	2
						GCF-000019325.1	Xylella fastidiosa	98.1168					GCA-001307705.1	Bordetella pertussis	99.9987		Eubacterium limosum	2
						GCF-000698805.1	Xylella fastidiosa	98.4019					GCA-001605385.1	Bordetella pertussis	99.9987		Fusobacterium nucleatum subsp. polymorphum	2
						GCF-000698825.1	Xylella fastidiosa	98.6849					GCA-001686465.1	Bordetella pertussis	99.9976		Haemophilus somnus	2
													GCA-001686605.1	Bordetella pertussis	99.9976		Lactococcus garvieae	2
													GCA-000193595.3	Bordetella pertussis	99.9973		Leptotrichia sp. oral	2
													GCA-001605445.1	Bordetella pertussis	99.9973		Maribacter	2
													GCA-001605485.1	Bordetella pertussis	99.9973		Moraxella bovoculi	2
													GCA-001307585.1	Bordetella pertussis	99.9971		Myroides	2
													GCA-001605195.1	Bordetella pertussis	99.9968		Propionibacterium freudenreichii subsp. shermanii	2
													GCA-001605685.1	Bordetella pertussis	99.9968		Rothia mucilaginosa	2
													GCA-001509895.1	Bordetella pertussis	99.9965		Salmonella enterica subsp. enterica	2
													GCA-001013565.1	Bordetella pertussis	99.996		Streptococcus gallolyticus	2
													GCA-001686565.1	Bordetella pertussis	99.9958		Streptococcus gallolyticus subsp. gallolyticus	2
													GCA-000195715.1	Bordetella pertussis	99.9956		Streptococcus oralis	2
													GCA-001605295.1	Bordetella pertussis	99.9956		Streptococcus parasanguinis	2
													GCA-001605605.1	Bordetella pertussis	99.9953		Treponema pallidum subsp. pallidum	2
													GCA-001605075.1	Bordetella pertussis	99.9951		Acetobacterium woodii	1
													GCA-001605095.1	Bordetella pertussis	99.9951		Actinobacillus equuli subsp. equuli	1
													GCA-001605235.1	Bordetella pertussis	99.9951		Actinobacillus succinogenes	1
													GCA-001686485.1	Bordetella pertussis	99.9951		Actinobacillus suis	1
													GCA-001307665.1	Bordetella pertussis	99.995		Actinomyces meyeri	1
													GCA-001605155.1	Bordetella pertussis	99.995		Actinomyces oris	1
													GCA-001686585.1	Bordetella pertussis	99.995		Actinomyces radicidentis	1
													GCA-001605175.1	Bordetella pertussis	99.9948		Actinotignum schaalii	1
													GCA-001307625.1	Bordetella pertussis	99.9926		Aequorivita sublithincola	1
													GCA-001307525.1	Bordetella pertussis	99.9924		Aerococcus christensenii	1
													GCA-000212975.1	Bordetella pertussis	99.9891		Aerococcus sanguinicola	1
													GCA-001605275.1	Bordetella pertussis	99.9891		Aerococcus urinaehominis	1
													GCA-001831455.1	Bordetella pertussis	99.9849		Aerococcus viridans	1
													GCA-001686625.1	Bordetella pertussis	99.9822		Akkermansia glycaniphila	1
													GCA-001628735.1	Bordetella pertussis	99.9796		Algibacter alginicilyticus	1
													GCA-001687385.1	Bordetella pertussis	99.9754		Alistipes finegoldii	1
													GCA-001831415.1	Bordetella pertussis	99.9754		Alkaliphilus metalliredigens	1
													GCA-001558395.1	Bordetella pertussis	99.9728		Alkaliphilus oremlandii	1
													GCA-000306945.1	Bordetella pertussis	99.7273		Arcanobacterium haemolyticum	1
													GCA-000067205.1	Bordetella petrii	82.8008		Arcobacter butzleri	1
													GCA-001698185.1	Bordetella pseudohinzii	83.6592		Arcobacter sp. L	1
													GCA-001704295.1	Bordetella sp. H567	84.7929		Atopobium parvulum	1
													GCA-900078695.1	Bordetella trematum	82.8901		Bacteroides caecimuris	1
													GCA-001310255.1	Brevundimonas sp. DS20	76.7954		Bacteroides cellulosilyticus	1
													GCA-000019505.1	Burkholderia cenocepacia	97.9793		Bacteroides helcogenes	1
													GCA-000203955.1	Burkholderia cenocepacia	97.9793		Bacteroides salanitronis	1
													GCA-001606115.1	Burkholderia cenocepacia	95.3171		Bacteroides vulgatus	1
													GCA-001411495.1	Burkholderia cepacia	97.4842		Bifidobacterium adolescentis	1
													GCA-001718395.1	Burkholderia cepacia	97.4842		Bifidobacterium animalis	1
													GCA-000959505.1	Burkholderia dolosa	89.8619		Bifidobacterium bifidum	1
													GCA-000959725.1	Burkholderia gladioli	83.0569		Bifidobacterium breve	1
													GCA-000755785.1	Burkholderia mallei	99.9579		Bifidobacterium scardovii	1
													GCA-000756025.2	Burkholderia mallei	99.9579		Blautia sp. YL58	1
													GCA-000015465.1	Burkholderia mallei	99.9228		Bordetella bronchialis	1
													GCA-000755845.1	Burkholderia mallei	99.8532		Bordetella flabilis	1
													GCA-001718555.1	Burkholderia metallica	93.1923		Bordetella petrii	1
													GCA-000010545.1	Burkholderia multivorans	99.9977		Bordetella pseudohinzii	1
													GCA-000018505.1	Burkholderia multivorans	99.9977		Bordetella sp. H567	1
													GCA-000959525.1	Burkholderia multivorans	98.9681		Bordetella trematum	1
													GCA-001718755.1	Burkholderia multivorans	98.9681		Brevundimonas sp. DS20	1
													GCA-001718995.1	Burkholderia multivorans	98.4357		Burkholderia dolosa	1
													GCA-000260515.1	Burkholderia pseudomallei	99.9989		Burkholderia gladioli	1
													GCA-000756085.1	Burkholderia pseudomallei	99.9989		Burkholderia metallica	1
													GCA-001887555.1	Burkholderia pseudomallei	99.9982		Burkholderia pseudomultivorans	1
													GCA-001887575.1	Burkholderia pseudomallei	99.9982		Burkholderia rhizoxinica	1
													GCA-000770455.1	Burkholderia pseudomallei	99.9975		Burkholderia stabilis	1
													GCA-000770535.1	Burkholderia pseudomallei	99.9975		Burkholderia territorii	1
													GCA-001277875.1	Burkholderia pseudomallei	99.9972		Burkholderia ubonensis	1
													GCA-001277895.1	Burkholderia pseudomallei	99.9972		Burkholderia vietnamiensis	1
													GCA-000959125.1	Burkholderia pseudomallei	99.9965		Butyrivibrio hungatei	1
													GCA-000756125.1	Burkholderia pseudomallei	99.9964		Butyrivibrio proteoclasticus	1
													GCA-000756145.1	Burkholderia pseudomallei	99.9964		Campylobacter curvus	1
													GCA-000756065.1	Burkholderia pseudomallei	99.9963		Campylobacter gracilis	1
													GCA-000755765.1	Burkholderia pseudomallei	99.9953		Campylobacter iguaniorum	1
													GCA-001975125.1	Burkholderia pseudomallei	99.9953		Campylobacter lari subsp. concheus	1
													GCA-000755825.1	Burkholderia pseudomallei	99.9945		Campylobacter peloridis	1
													GCA-000959145.1	Burkholderia pseudomallei	99.9945		Campylobacter subantarcticus	1
													GCA-000953095.1	Burkholderia pseudomallei	99.5471		Campylobacter ureolyticus	1
													GCA-001695715.1	Burkholderia pseudomallei	99.4987		Candidatus Symbiobacter	1
													GCA-001318245.1	Burkholderia pseudomallei	99.3685		Capnocytophaga canimorsus	1
													GCA-001718415.1	Burkholderia pseudomultivorans	90.563		Capnocytophaga haemolytica	1
													GCA-000198775.1	Burkholderia rhizoxinica	79.1834		Capnocytophaga ochracea	1
													GCA-001513745.1	Burkholderia sp. Bp5365	93.6958		Capnocytophaga sp. oral	1
													GCA-000402035.1	Burkholderia sp. RPE64	87.309		Carnobacterium inhibens subsp. gilichinskyi	1
													GCA-000236065.1	Burkholderia sp. YI23	87.309		Carnobacterium maltaromaticum	1
													GCA-001742165.1	Burkholderia stabilis	92.4403		Cellulophaga algicola	1
													GCA-001718335.1	Burkholderia territorii	90.6769		Cellulophaga baltica	1
													GCA-000764595.1	Burkholderia thailandensis	98.8329		Cloacibacillus porcorum	1
													GCA-001718295.1	Burkholderia thailandensis	98.8329		Clostridium aceticum	1
													GCA-000959245.1	Burkholderia ubonensis	89.0781		Clostridium baratii	1
													GCA-001718495.1	Burkholderia vietnamiensis	90.366		Clostridium bornimense	1
													GCA-001858005.1	Butyrivibrio hungatei	80.6355		Clostridium carboxidivorans	1
													GCA-000145035.1	Butyrivibrio proteoclasticus	80.6355		Clostridium cellulolyticum	1
													GCA-000583795.1	Campylobacter coli	99.7535		Clostridium cellulosi	1
													GCA-001417635.1	Campylobacter coli	99.7535		Clostridium cellulovorans	1
													GCA-001639125.1	Campylobacter coli	99.404		Clostridium clariflavum	1
													GCA-001865555.1	Campylobacter coli	99.404		Clostridium estertheticum subsp. estertheticum	1
													GCA-000465235.1	Campylobacter coli	99.3435		Clostridium formicaceticum	1
													GCA-001865475.1	Campylobacter coli	99.2411		Clostridium lentocellum	1
													GCA-001483845.1	Campylobacter coli	99.2131		Clostridium ljungdahlii	1
													GCA-001305715.1	Campylobacter coli	99.1078		Clostridium novyi	1
													GCA-001865495.1	Campylobacter coli	99.0829		Clostridium propionicum	1
													GCA-001936355.1	Campylobacter coli	99.0205		Clostridium saccharobutylicum	1
													GCA-001865535.1	Campylobacter coli	98.7972		Clostridium saccharolyticum	1
													GCA-000583775.1	Campylobacter coli	97.3766		Clostridium saccharoperbutylacetonicum	1
													GCA-000017465.2	Campylobacter curvus	78.3805		Clostridium scatologenes	1
													GCA-000015085.1	Campylobacter fetus subsp. fetus	99.7431		Clostridium sticklandii	1
													GCA-000495505.1	Campylobacter fetus subsp. testudinum	99.7927		Clostridium taeniosporum	1
													GCA-000814265.1	Campylobacter fetus subsp. testudinum	99.7927		Collimonas fungivorans	1
													GCA-001484645.1	Campylobacter fetus subsp. testudinum	99.3803		Coraliomargarita akajimensis	1
													GCA-000967135.1	Campylobacter fetus subsp. venerealis	99.7431		Coriobacteriaceae bacterium	1
													GCA-001190745.1	Campylobacter gracilis	76.9321		Coriobacterium glomerans	1
													GCA-000736415.1	Campylobacter iguaniorum	79.7692		Corynebacterium casei	1
													GCA-001951255.1	Campylobacter jejuni	99.9996		Corynebacterium diphtheriae	1
													GCA-001951275.1	Campylobacter jejuni	99.9996		Corynebacterium epidermidicanis	1
													GCA-001412295.1	Campylobacter jejuni	99.9978		Corynebacterium glutamicum	1
													GCA-001951315.1	Campylobacter jejuni	99.9954		Corynebacterium ulcerans	1
													GCA-001951335.1	Campylobacter jejuni	99.9954		Corynebacterium ureicelerivorans	1
													GCA-001951295.1	Campylobacter jejuni	99.994		Corynebacterium variabile	1
													GCA-001506425.1	Campylobacter jejuni	99.9882		Croceibacter atlanticus	1
													GCA-001506565.1	Campylobacter jejuni	99.9882		Cryptobacterium curtum	1
													GCA-001506505.1	Campylobacter jejuni	99.9869		Cupriavidus gilardii	1
													GCA-001506885.1	Campylobacter jejuni	99.9869		Deinococcus geothermalis	1
													GCA-001506605.1	Campylobacter jejuni	99.9858		Desulfitobacterium dichloroeliminans	1
													GCA-001506645.1	Campylobacter jejuni	99.9858		Desulfitobacterium hafniense	1
													GCA-001507025.1	Campylobacter jejuni	99.9858		Desulfitobacterium metallireducens	1
													GCA-001507225.1	Campylobacter jejuni	99.9858		Desulfotomaculum kuznetsovii	1
													GCA-001507265.1	Campylobacter jejuni	99.985		Desulfotomaculum reducens	1
													GCA-001506185.1	Campylobacter jejuni	99.9841		Desulfotomaculum ruminis	1
													GCA-001506805.1	Campylobacter jejuni	99.9841		Desulfovibrio africanus	1
													GCA-001506725.1	Campylobacter jejuni	99.984		Desulfovibrio alaskensis	1
													GCA-001506985.1	Campylobacter jejuni	99.9837		Desulfovibrio desulfuricans subsp. desulfuricans	1
													GCA-001506345.1	Campylobacter jejuni	99.9832		Desulfovibrio piger	1
													GCA-001506485.1	Campylobacter jejuni	99.9827		Desulfovibrio salexigens	1
													GCA-001507045.1	Campylobacter jejuni	99.9825		Desulfovibrio vulgaris subsp. vulgaris	1
													GCA-001506225.1	Campylobacter jejuni	99.9818		Dialister pneumosintes	1
													GCA-001506965.1	Campylobacter jejuni	99.9818		Dichelobacter nodosus	1
													GCA-001506305.1	Campylobacter jejuni	99.9809		Eggerthella lenta	1
													GCA-001507005.1	Campylobacter jejuni	99.9809		Eggerthella sp. YY7918	1
													GCA-001506825.1	Campylobacter jejuni	99.9807		Erysipelothrix larvae	1
													GCA-001506625.1	Campylobacter jejuni	99.9803		Erysipelotrichaceae bacterium	1
													GCA-001507185.1	Campylobacter jejuni	99.9791		Ethanoligenens harbinense	1
													GCA-001506545.1	Campylobacter jejuni	99.9781		Eubacterium eligens	1
													GCA-001506405.1	Campylobacter jejuni	99.9773		Eubacterium rectale	1
													GCA-001506585.1	Campylobacter jejuni	99.9773		Eubacterium sp. Marseille-P3177	1
													GCA-001506285.1	Campylobacter jejuni	99.9752		Faecalibaculum rodentium	1
													GCA-001506865.1	Campylobacter jejuni	99.9725		Filifactor alocis	1
													GCA-001507065.1	Campylobacter jejuni	99.9724		Flavobacteriaceae bacterium	1
													GCA-001507105.1	Campylobacter jejuni	99.9724		Flavobacterium branchiophilum	1
													GCA-001506905.1	Campylobacter jejuni	99.9693		Flavobacterium sp. PK15	1
													GCA-001506665.1	Campylobacter jejuni	99.969		Formosa sp. Hel1-33-131	1
													GCA-001507145.1	Campylobacter jejuni	99.9687		Gallibacterium anatis	1
													GCA-001506205.1	Campylobacter jejuni	99.9593		Gardnerella vaginalis	1
													GCA-000011865.1	Campylobacter jejuni	99.7501		Gemella sp. oral	1
													GCA-001951235.1	Campylobacter jejuni	99.4962		Geosporobacter ferrireducens	1
													GCA-001865415.1	Campylobacter jejuni	99.1199		Gramella flava	1
													GCA-001870105.1	Campylobacter jejuni	99.1199		Gramella forsetii	1
													GCA-000430385.1	Campylobacter jejuni	98.9307		Haemophilus parainfluenzae	1
													GCA-001865395.1	Campylobacter jejuni	98.7977		Ilyobacter polytropus	1
													GCA-001563565.1	Campylobacter jejuni	98.7766		Janthinobacterium sp. 1-2014MBL-MicDiv	1
													GCA-001457695.1	Campylobacter jejuni	97.7487		Jeotgalibaca sp. PTS2502	1
													GCA-000830805.1	Campylobacter jejuni subsp. jejuni	99.9995		Kingella kingae	1
													GCA-000830845.1	Campylobacter jejuni subsp. jejuni	99.9995		Klebsiella pneumoniae subsp. pneumoniae	1
													GCA-000830865.1	Campylobacter jejuni subsp. jejuni	99.9995		Klebsiella variicola	1
													GCA-000009085.1	Campylobacter jejuni subsp. jejuni	99.9994		Lachnoclostridium phytofermentans	1
													GCA-000148705.1	Campylobacter jejuni subsp. jejuni	99.9978		Lachnoclostridium sp. YL32	1
													GCA-000466065.2	Campylobacter jejuni subsp. jejuni	99.992		Lacinutrix sp. 5H-3-7-4	1
													GCA-000466075.2	Campylobacter jejuni subsp. jejuni	99.992		Lacinutrix venerupis	1
													GCA-000737085.1	Campylobacter jejuni subsp. jejuni	99.9164		Lactobacillus delbrueckii subsp. lactis	1
													GCA-000302555.4	Campylobacter jejuni subsp. jejuni	99.8062		Lactobacillus fermentum	1
													GCA-001721945.1	Campylobacter jejuni subsp. jejuni	99.8062		Lactobacillus plantarum	1
													GCA-001865615.1	Campylobacter jejuni subsp. jejuni	99.7722		Lactobacillus reuteri	1
													GCA-000184205.1	Campylobacter jejuni subsp. jejuni	99.7501		Lactococcus lactis	1
													GCA-000017905.1	Campylobacter jejuni subsp. jejuni	99.6452		Lactococcus piscium	1
													GCA-000835365.1	Campylobacter jejuni subsp. jejuni	99.517		Lawsonia intracellularis	1
													GCA-000025425.1	Campylobacter jejuni subsp. jejuni	99.4326		Leptotrichia buccalis	1
													GCA-000835305.1	Campylobacter jejuni subsp. jejuni	99.3024		Lutibacter profundi	1
													GCA-000171795.2	Campylobacter jejuni subsp. jejuni	98.8538		Lutibacter sp. LPB0138	1
													GCA-000632435.1	Campylobacter jejuni subsp. jejuni	98.7441		Mageeibacillus indolicus	1
													GCA-000835285.1	Campylobacter jejuni subsp. jejuni	98.7432		Mannheimia sp. USDA-ARS-USMARC-1261	1
													GCA-001721985.1	Campylobacter jejuni subsp. jejuni	98.6372		Mannheimia succiniciproducens	1
													GCA-000184085.1	Campylobacter jejuni subsp. jejuni	98.2066		Marinilactibacillus sp. 15R	1
													GCA-001686905.1	Campylobacter jejuni subsp. jejuni	98.2066		Megasphaera elsdenii	1
													GCA-000934305.1	Campylobacter jejuni subsp. jejuni	98.155		Methylobacterium extorquens	1
													GCA-001717625.1	Campylobacter jejuni subsp. jejuni	98.0725		Mobiluncus curtisii	1
													GCA-000816365.1	Campylobacter lari	95.0371		Moraxella catarrhalis	1
													GCA-000816425.1	Campylobacter lari	95.0371		Mucinivorans hirudinis	1
													GCA-000816225.1	Campylobacter lari subsp. concheus	93.9938		Muricauda lutaonensis	1
													GCA-000816785.1	Campylobacter peloridis	87.7535		Muricauda ruestringensis	1
													GCA-000816305.1	Campylobacter subantarcticus	90.0923		Mycoplasma capricolum subsp. capripneumoniae	1
													GCA-001190755.1	Campylobacter ureolyticus	77.2791		Mycoplasma gallisepticum	1
													GCA-000270205.1	Candidatus Arthromitus sp. SFB-mouse-Japan	99.8754		Myroides odoratimimus	1
													GCA-000709435.1	Candidatus Arthromitus sp. SFB-mouse-NL	99.5798		Myroides profundi	1
													GCA-000284435.1	Candidatus Arthromitus sp. SFB-mouse-Yit	99.8754		Negativicoccus massiliensis	1
													GCA-000283555.1	Candidatus Arthromitus sp. SFB-rat-Yit	85.3285		Neisseria elongata subsp. glycolytica	1
													GCA-000477435.1	Candidatus Symbiobacter	76.7868		Neisseria lactamica	1
													GCA-000220625.1	Capnocytophaga canimorsus	77.9746		Neisseria weaveri	1
													GCA-001553545.1	Capnocytophaga haemolytica	80.8124		Nonlabens dokdonensis	1
													GCA-000023285.1	Capnocytophaga ochracea	96.3762		Nonlabens sp. MIC269	1
													GCA-001278825.1	Capnocytophaga sp. oral	96.3762		Odoribacter splanchnicus	1
													GCA-000493735.1	Carnobacterium inhibens subsp. gilichinskyi	84.4441		Ornithobacterium rhinotracheale	1
													GCA-000317975.2	Carnobacterium maltaromaticum	79.5024		Parabacteroides distasonis	1
													GCA-000195575.1	Carnobacterium	84.4441		Parabacteroides sp. YL27	1
													GCA-001483965.1	Carnobacterium	79.7277		Pediococcus damnosus	1
													GCA-000186265.1	Cellulophaga algicola	85.4412		Peptoclostridium acidaminophilum	1
													GCA-000477035.2	Cellulophaga baltica	85.4412		Peptoclostridium difficile	1
													GCA-000190595.1	Cellulophaga lytica	99.3757		Peptoniphilus sp. ING2-D1G	1
													GCA-000750195.1	Cellulophaga lytica	99.3757		Petrimonas mucosa	1
													GCA-001456155.1	Chryseobacterium	80.3919		Polaribacter reichenbachii	1
													GCA-000829375.1	Chryseobacterium	80.3919		Polaribacter vadi	1
													GCA-001701045.1	Cloacibacillus porcorum	75.1201		Polynucleobacter duraquae	1
													GCA-000932055.2	Clostridioides difficile	99.9984		Porphyromonadaceae bacterium	1
													GCA-001577795.1	Clostridioides difficile	99.8707		Porphyromonas asaccharolytica	1
													GCA-001984465.1	Clostridioides difficile	99.8707		Prevotella dentalis	1
													GCA-001010825.1	Clostridioides difficile	99.6955		Prevotella denticola	1
													GCA-001077535.1	Clostridioides difficile	99.3418		Prevotella enoeca	1
													GCA-001447175.1	Clostridioides difficile	99.263		Prevotella fusca	1
													GCA-001042715.1	Clostridium aceticum	83.9013		Prevotella melaninogenica	1
													GCA-000191905.1	Clostridium acetobutylicum	99.9924		Prevotella ruminicola	1
													GCA-000218855.1	Clostridium acetobutylicum	99.9924		Prevotella sp. oral	1
													GCA-000008765.1	Clostridium acetobutylicum	99.9918		Propionibacterium freudenreichii subsp. freudenreichii	1
													GCA-000484505.1	Clostridium autoethanogenum	99.9953		Propionibacterium sp. oral	1
													GCA-001484725.1	Clostridium autoethanogenum	99.9953		Pseudomonas aeruginosa	1
													GCA-000789395.1	Clostridium baratii	78.8659		Pseudomonas stutzeri	1
													GCA-000016965.1	Clostridium beijerinckii	99.998		Ralstonia insidiosa	1
													GCA-000767745.1	Clostridium beijerinckii	99.998		Roseateles depolymerans	1
													GCA-000833105.2	Clostridium beijerinckii	96.9693		Roseburia hominis	1
													GCA-000577895.1	Clostridium bornimense	78.6074		Rothia dentocariosa	1
													GCA-000020165.1	Clostridium botulinum	99.9981		Ruminiclostridium sp. KB18	1
													GCA-000307125.1	Clostridium botulinum	99.9981		Ruminococcus albus	1
													GCA-000827935.1	Clostridium botulinum	99.9961		Ruminococcus bicirculans	1
													GCA-000827955.1	Clostridium botulinum	99.9961		Salegentibacter sp. T436	1
													GCA-000020285.1	Clostridium botulinum	99.9877		Salinispira pacifica	1
													GCA-000017065.1	Clostridium botulinum	99.9787		Sebaldella termitidis	1
													GCA-000092345.1	Clostridium botulinum	99.9787		Sediminicola sp. YIK13	1
													GCA-000017025.1	Clostridium botulinum	99.9786		Selenomonas ruminantium subsp. lactilytica	1
													GCA-000017045.1	Clostridium botulinum	99.9786		Selenomonas sputigena	1
													GCA-000063585.1	Clostridium botulinum	99.9088		Seonamhaeicola sp. S2-3	1
													GCA-000020345.1	Clostridium botulinum	99.658		Siansivirga zeaxanthinifaciens	1
													GCA-000817935.1	Clostridium botulinum	99.658		Slackia heliotrinireducens	1
													GCA-000816945.1	Clostridium botulinum	99.4246		Sneathia amnii	1
													GCA-001879605.1	Clostridium botulinum	99.2936		Snodgrassella alvi	1
													GCA-001879625.1	Clostridium botulinum	99.2936		Sphaerochaeta globosa	1
													GCA-000829015.1	Clostridium botulinum	98.7356		Spirochaeta thermophila	1
													GCA-000022765.1	Clostridium botulinum	98.4828		Staphylococcus xylosus	1
													GCA-000253195.1	Clostridium botulinum	98.1748		Streptobacillus moniliformis	1
													GCA-001889345.1	Clostridium botulinum	98.1748		Streptococcus anginosus subsp. whileyi	1
													GCA-000019305.1	Clostridium botulinum	98.0527		Streptococcus cristatus	1
													GCA-000789355.1	Clostridium botulinum	97.6575		Streptococcus equi subsp. equi	1
													GCA-000019545.1	Clostridium botulinum	96.3742		Streptococcus halotolerans	1
													GCA-001889325.1	Clostridium botulinum	94.4391		Streptococcus himalayensis	1
													GCA-000204565.1	Clostridium botulinum	83.1241		Streptococcus infantarius	1
													GCA-001456065.2	Clostridium butyricum	99.9854		Streptococcus infantarius subsp. infantarius	1
													GCA-001646605.1	Clostridium butyricum	99.9854		Streptococcus lutetiensis	1
													GCA-001746555.1	Clostridium butyricum	99.9832		Streptococcus macedonicus	1
													GCA-001465175.1	Clostridium butyricum	99.8564		Streptococcus marmotae	1
													GCA-001886875.1	Clostridium butyricum	97.9715		Streptococcus pantholopis	1
													GCA-001038625.1	Clostridium carboxidivorans	92.1522		Streptococcus parauberis	1
													GCA-000022065.1	Clostridium cellulolyticum	86.7969		Streptococcus pasteurianus	1
													GCA-000953215.1	Clostridium cellulosi	NA		Streptococcus pseudopneumoniae	1
													GCA-000145275.1	Clostridium cellulovorans	77.948		Streptococcus sanguinis	1
													GCA-000237085.1	Clostridium clariflavum	84.9844		Streptococcus uberis	1
													GCA-000009205.1	Clostridium difficile	99.9984		Sulfurospirillum barnesii	1
													GCA-000210455.1	Clostridium difficile	99.9943		Sulfurospirillum deleyianum	1
													GCA-000211235.1	Clostridium difficile	99.9943		Tannerella sp. oral	1
													GCA-000085225.1	Clostridium difficile	99.9874		Taylorella equigenitalis	1
													GCA-000210415.1	Clostridium difficile	99.6955		Tenacibaculum dicentrarchi	1
													GCA-000210435.1	Clostridium difficile	96.3343		Tenacibaculum sp. LPB0136	1
													GCA-001877035.1	Clostridium estertheticum subsp. estertheticum	77.5233		Treponema azotonutricium	1
													GCA-001854185.1	Clostridium formicaceticum	83.9013		Treponema brennaborense	1
													GCA-000010265.1	Clostridium kluyveri	99.9988		Treponema caldarium	1
													GCA-000016505.1	Clostridium kluyveri	99.9988		Treponema denticola	1
													GCA-001902295.1	Clostridium kluyveri	95.046		Treponema paraluiscuniculi	1
													GCA-000178835.2	Clostridium lentocellum	77.718		Treponema primitia	1
													GCA-000143685.1	Clostridium ljungdahlii	99.0565		Treponema putidum	1
													GCA-000014125.1	Clostridium novyi	83.1241		Treponema sp. OMZ	1
													GCA-000807175.1	Clostridium pasteurianum	99.9997		Treponema succinifaciens	1
													GCA-000807255.1	Clostridium pasteurianum	99.9997		Turicibacter sp. H121	1
													GCA-001856645.1	Clostridium pasteurianum	99.9996		Veillonella parvula	1
													GCA-001856695.1	Clostridium pasteurianum	99.9981		Weeksella virosa	1
													GCA-000506785.2	Clostridium pasteurianum	97.4759		Winogradskyella sp. PG-2	1
													GCA-000389635.1	Clostridium pasteurianum	82.6716		Zunongwangia profunda	1
													GCA-000013285.1	Clostridium perfringens	98.7503
													GCA-001579765.1	Clostridium perfringens	98.7503
													GCA-000009685.1	Clostridium perfringens	98.4293
													GCA-001854085.1	Clostridium perfringens	98.4293
													GCA-001304735.1	Clostridium perfringens	98.4023
													GCA-001579785.1	Clostridium perfringens	97.0634
													GCA-000013845.1	Clostridium perfringens	96.8853
													GCA-001561955.1	Clostridium propionicum	NA
													GCA-000473995.1	Clostridium saccharobutylicum	80.9231
													GCA-000144625.1	Clostridium saccharolyticum	79.0895
													GCA-000340885.1	Clostridium saccharoperbutylacetonicum	81.1502
													GCA-000968375.1	Clostridium scatologenes	92.1522
													GCA-000244875.1	Clostridium sp. BNL1100	86.7969
													GCA-000270305.1	Clostridium sp. SY8519	80.0584
													GCA-000973705.1	Clostridium sporogenes	99.9989
													GCA-001020205.1	Clostridium sporogenes	99.9989
													GCA-001697285.1	Clostridium stercorarium subsp. leptospartum	99.5899
													GCA-000331995.1	Clostridium stercorarium subsp. stercorarium	99.9966
													GCA-000349885.2	Clostridium stercorarium subsp. stercorarium	99.9966
													GCA-001697245.1	Clostridium stercorarium subsp. thermolacticum	99.8187
													GCA-000196455.1	Clostridium sticklandii	78.4675
													GCA-001735765.1	Clostridium taeniosporum	86.4559
													GCA-000007625.1	Clostridium tetani	96.5824
													GCA-000967115.1	Clostridium tetani	96.5824
													GCA-001642655.1	Clostridium tyrobutyricum	99.9792
													GCA-001679705.1	Clostridium tyrobutyricum	99.9792
													GCA-001584145.1	Collimonas fungivorans	78.7865
													GCA-000025905.1	Coraliomargarita akajimensis	NA
													GCA-000814825.1	Coriobacteriaceae bacterium	78.9079
													GCA-000195315.1	Coriobacterium glomerans	76.59
													GCA-000550785.1	Corynebacterium casei	79.0684
													GCA-000241895.1	Corynebacterium diphtheriae	79.4343
													GCA-001021025.1	Corynebacterium epidermidicanis	79.7986
													GCA-001687645.1	Corynebacterium glutamicum	80.1514
													GCA-001866985.1	Corynebacterium pseudotuberculosis	99.9904
													GCA-001867045.1	Corynebacterium pseudotuberculosis	99.9904
													GCA-001867125.1	Corynebacterium pseudotuberculosis	99.9879
													GCA-000233735.1	Corynebacterium pseudotuberculosis	99.8824
													GCA-001922285.1	Corynebacterium pseudotuberculosis	99.8824
													GCA-000265545.1	Corynebacterium pseudotuberculosis	99.8799
													GCA-001889145.1	Corynebacterium pseudotuberculosis	99.8799
													GCA-001017615.1	Corynebacterium pseudotuberculosis	99.8248
													GCA-001481755.1	Corynebacterium pseudotuberculosis	99.8248
													GCA-000767415.1	Corynebacterium ulcerans	85.0767
													GCA-000747315.1	Corynebacterium ureicelerivorans	79.1783
													GCA-000179395.2	Corynebacterium variabile	78.7054
													GCA-000196315.1	Croceibacter atlanticus	77.8145
													GCA-000023845.1	Cryptobacterium curtum	NA
													GCA-001281465.1	Cupriavidus gilardii	81.5199
													GCA-000196275.1	Deinococcus geothermalis	75.6776
													GCA-000243135.3	Desulfitobacterium dichloroeliminans	79.4444
													GCA-000010045.1	Desulfitobacterium hafniense	79.4444
													GCA-000231405.3	Desulfitobacterium metallireducens	78.6444
													GCA-000214705.1	Desulfotomaculum kuznetsovii	77.1482
													GCA-000016165.1	Desulfotomaculum reducens	78.1114
													GCA-000215085.1	Desulfotomaculum ruminis	78.1114
													GCA-000212675.2	Desulfovibrio africanus	77.5336
													GCA-000012665.1	Desulfovibrio alaskensis	77.5692
													GCA-000022125.1	Desulfovibrio desulfuricans subsp. desulfuricans	78.6289
													GCA-900116045.1	Desulfovibrio piger	78.6289
													GCA-000023445.1	Desulfovibrio salexigens	77.312
													GCA-000166115.1	Desulfovibrio vulgaris	99.9953
													GCA-000015485.1	Desulfovibrio vulgaris	98.8668
													GCA-000021385.1	Desulfovibrio vulgaris	79.3934
													GCA-000195755.1	Desulfovibrio vulgaris subsp. vulgaris	99.9953
													GCA-001717505.1	Dialister pneumosintes	NA
													GCA-000015345.1	Dichelobacter nodosus	NA
													GCA-000024265.1	Eggerthella lenta	80.0939
													GCA-000270285.1	Eggerthella sp. YY7918	80.0939
													GCA-001596175.2	Elizabethkingia anophelis	99.9992
													GCA-001618465.2	Elizabethkingia anophelis	99.9992
													GCA-001618505.2	Elizabethkingia anophelis	99.9969
													GCA-000495935.2	Elizabethkingia anophelis	98.5011
													GCA-000550745.1	Enterococcus faecalis	99.3184
													GCA-000742975.1	Enterococcus faecalis	99.3184
													GCA-001545095.1	Erysipelothrix larvae	78.9529
													GCA-001602155.1	Erysipelothrix rhusiopathiae	99.9886
													GCA-001723625.1	Erysipelothrix rhusiopathiae	99.9886
													GCA-000270085.1	Erysipelothrix rhusiopathiae	99.9737
													GCA-000404205.1	Erysipelothrix rhusiopathiae	99.9217
													GCA-001688965.1	Erysipelotrichaceae bacterium	NA
													GCA-000010385.1	Escherichia coli	98.4821
													GCA-000499485.1	Escherichia coli	98.4821
													GCA-001612475.1	Escherichia coli	97.7824
													GCA-000014845.1	Escherichia coli	96.7756
													GCA-000178115.2	Ethanoligenens harbinense	NA
													GCA-000146185.1	Eubacterium eligens	81.4232
													GCA-000152245.2	Eubacterium limosum	90.1236
													GCA-001481725.1	Eubacterium limosum	90.1236
													GCA-000020605.1	Eubacterium rectale	81.1632
													GCA-900120345.1	Eubacterium sp. Marseille-P3177	80.0584
													GCA-001564455.1	Faecalibaculum rodentium	NA
													GCA-000163895.2	Filifactor alocis	80.6148
													GCA-000023725.1	Flavobacteriaceae bacterium	77.774
													GCA-000253275.1	Flavobacterium branchiophilum	79.0465
													GCA-001534645.1	Flavobacterium columnare	99.2193
													GCA-001641185.1	Flavobacterium columnare	99.2193
													GCA-001936395.1	Flavobacterium columnare	91.4904
													GCA-001431805.1	Flavobacterium psychrophilum	99.9998
													GCA-001708385.1	Flavobacterium psychrophilum	99.9998
													GCA-000831205.1	Flavobacterium psychrophilum	99.963
													GCA-000831225.1	Flavobacterium psychrophilum	99.963
													GCA-000064305.2	Flavobacterium psychrophilum	99.8708
													GCA-000754365.1	Flavobacterium psychrophilum	99.7897
													GCA-000754405.1	Flavobacterium psychrophilum	99.1572
													GCA-001857965.1	Flavobacterium sp. PK15	78.4412
													GCA-001735745.1	Formosa sp. Hel1-33-131	77.689
													GCA-001455085.1	Fusobacterium hwasookii	98.8057
													GCA-001455105.1	Fusobacterium hwasookii	98.8057
													GCA-001455145.1	Fusobacterium hwasookii	97.5894
													GCA-000158275.2	Fusobacterium nucleatum subsp. animalis	98.1074
													GCA-001296145.1	Fusobacterium nucleatum subsp. animalis	98.1074
													GCA-000400875.1	Fusobacterium nucleatum subsp. animalis	97.4684
													GCA-001296085.1	Fusobacterium nucleatum subsp. animalis	97.2787
													GCA-000007325.1	Fusobacterium nucleatum subsp. nucleatum	98.8766
													GCA-001296165.1	Fusobacterium nucleatum subsp. nucleatum	98.8766
													GCA-001296185.1	Fusobacterium nucleatum subsp. nucleatum	98.7985
													GCA-001433955.1	Fusobacterium nucleatum subsp. polymorphum	96.5518
													GCA-001457555.1	Fusobacterium nucleatum subsp. polymorphum	96.5518
													GCA-000162235.2	Fusobacterium nucleatum subsp. vincentii	98.1837
													GCA-000163915.2	Fusobacterium nucleatum subsp. vincentii	98.1837
													GCA-001296125.1	Fusobacterium nucleatum subsp. vincentii	97.8433
													GCA-000209675.1	Gallibacterium anatis	79.8002
													GCA-000213955.1	Gardnerella vaginalis	NA
													GCA-001553915.1	Gemella sp. oral	78.35
													GCA-001750685.1	Geosporobacter ferrireducens	79.8724
													GCA-001951155.1	Gramella flava	79.6978
													GCA-000060345.1	Gramella forsetii	78.5919
													GCA-001647765.1	Haemophilus ducreyi	99.9999
													GCA-001647795.1	Haemophilus ducreyi	99.9999
													GCA-001647655.1	Haemophilus ducreyi	99.9997
													GCA-001647895.1	Haemophilus ducreyi	99.9997
													GCA-001647915.1	Haemophilus ducreyi	99.9997
													GCA-001647735.1	Haemophilus ducreyi	99.9993
													GCA-001647855.1	Haemophilus ducreyi	99.9976
													GCA-001647875.1	Haemophilus ducreyi	99.9976
													GCA-001647815.1	Haemophilus ducreyi	99.9966
													GCA-001647835.1	Haemophilus ducreyi	99.9966
													GCA-001647695.1	Haemophilus ducreyi	99.9642
													GCA-000007945.1	Haemophilus ducreyi	99.9587
													GCA-000767075.1	Haemophilus influenzae	99.4961
													GCA-001457655.1	Haemophilus influenzae	99.4961
													GCA-000012185.1	Haemophilus influenzae	98.8494
													GCA-000931625.1	Haemophilus influenzae	98.8494
													GCA-000016465.1	Haemophilus influenzae	98.6512
													GCA-000931605.1	Haemophilus influenzae	98.6512
													GCA-000931575.1	Haemophilus influenzae	98.1957
													GCA-000027305.1	Haemophilus influenzae	98.076
													GCA-001856725.1	Haemophilus influenzae	98.076
													GCA-000197875.1	Haemophilus influenzae	97.9949
													GCA-000200475.1	Haemophilus influenzae	97.9949
													GCA-000165575.1	Haemophilus influenzae	97.9889
													GCA-000210875.1	Haemophilus influenzae	97.9372
													GCA-000016485.1	Haemophilus influenzae	97.6068
													GCA-000165525.1	Haemophilus influenzae	97.5931
													GCA-000698365.1	Haemophilus influenzae	97.3539
													GCA-000968335.1	Haemophilus influenzae	97.2189
													GCA-000465255.1	Haemophilus influenzae	95.5478
													GCA-000210895.1	Haemophilus parainfluenzae	82.3982
													GCA-000740985.1	Haemophilus parasuis	98.4835
													GCA-000742795.1	Haemophilus parasuis	98.2936
													GCA-001611775.1	Haemophilus parasuis	96.996
													GCA-000439395.1	Haemophilus parasuis	98.4835
													GCA-000021885.1	Haemophilus parasuis	98.1241
													GCA-000011785.1	Haemophilus somnus	98.1015
													GCA-000019405.1	Haemophilus somnus	98.1015
													GCA-000165505.1	Ilyobacter polytropus	78.2335
													GCA-001865675.1	Janthinobacterium sp. 1-2014MBL-MicDiv	78.7865
													GCA-001975685.1	Jeotgalibaca sp. PTS2502	84.2491
													GCA-001458475.1	Kingella kingae	78.3804
													GCA-001611055.1	Klebsiella pneumoniae subsp. pneumoniae	93.9884
													GCA-001278905.1	Klebsiella variicola	93.9884
													GCA-000018685.1	Lachnoclostridium phytofermentans	76.4515
													GCA-001688665.1	Lachnoclostridium sp. YL32	80.8489
													GCA-000211855.3	Lacinutrix sp. 5H-3-7-4	82.7389
													GCA-001971745.1	Lacinutrix venerupis	82.7389
													GCA-001888985.1	Lactobacillus delbrueckii subsp. lactis	NA
													GCA-001742205.1	Lactobacillus fermentum	81.0878
													GCA-000604105.1	Lactobacillus plantarum	79.5154
													GCA-001046835.1	Lactobacillus reuteri	81.0878
													GCA-000269925.1	Lactococcus garvieae	99.9753
													GCA-000269945.1	Lactococcus garvieae	99.9753
													GCA-000761115.1	Lactococcus lactis	97.4261
													GCA-000009425.1	Lactococcus lactis subsp. cremoris	99.994
													GCA-000143205.1	Lactococcus lactis subsp. cremoris	99.994
													GCA-000014545.1	Lactococcus lactis subsp. cremoris	99.0609
													GCA-000236475.1	Lactococcus lactis subsp. cremoris	99.0609
													GCA-000468955.1	Lactococcus lactis subsp. cremoris	98.1245
													GCA-000312685.1	Lactococcus lactis subsp. Cremoris	98.99
													GCA-000025045.1	Lactococcus lactis subsp. lactis	99.8111
													GCA-000478255.2	Lactococcus lactis subsp. lactis	99.8111
													GCA-000006865.1	Lactococcus lactis subsp. lactis	99.2707
													GCA-000192705.1	Lactococcus lactis subsp. lactis	99.2707
													GCA-000479375.2	Lactococcus lactis subsp. lactis	99.1752
													GCA-000807375.1	Lactococcus lactis subsp. lactis	98.4451
													GCA-900088425.1	Lactococcus lactis subsp. lactis	98.3943
													GCA-000344575.1	Lactococcus lactis subsp. lactis	97.9056
													GCA-000981525.1	Lactococcus piscium	81.1294
													GCA-000331715.1	Lawsonia intracellularis	NA
													GCA-000023905.1	Leptotrichia buccalis	81.4644
													GCA-001553645.1	Leptotrichia sp. oral	81.4644
													GCA-001274535.1	Leptotrichia sp. oral	79.6574
													GCA-001543325.1	Lutibacter profundi	77.1897
													GCA-001761325.1	Lutibacter sp. LPB0138	79.6978
													GCA-000025225.2	Mageeibacillus indolicus	NA
													GCA-000963635.1	Mannheimia haemolytica	99.992
													GCA-000963675.1	Mannheimia haemolytica	99.992
													GCA-000349765.1	Mannheimia haemolytica	99.9612
													GCA-000439735.1	Mannheimia haemolytica	99.9612
													GCA-000422145.1	Mannheimia haemolytica	99.9583
													GCA-000376645.1	Mannheimia haemolytica	99.9192
													GCA-000422095.1	Mannheimia haemolytica	99.907
													GCA-000349785.1	Mannheimia haemolytica	99.7845
													GCA-000427275.1	Mannheimia haemolytica	99.3511
													GCA-000819525.1	Mannheimia haemolytica	99.3511
													GCA-000521605.1	Mannheimia sp. USDA-ARS-USMARC-1261	89.9425
													GCA-000007745.1	Mannheimia succiniciproducens	79.9453
													GCA-000521655.1	Mannheimia varigena	98.1849
													GCA-000521685.1	Mannheimia varigena	98.1849
													GCA-000521695.1	Mannheimia varigena	97.8066
													GCA-000153165.2	Maribacter sp. HTCC2170	77.2749
													GCA-001913155.1	Maribacter sp. T28	77.5794
													GCA-001895285.1	Marinilactibacillus sp. 15R	81.8635
													GCA-001304715.1	Megasphaera elsdenii	NA
													GCA-000018845.1	Methylobacterium extorquens	76.7954
													GCA-000196535.1	Mobiluncus curtisii	NA
													GCA-000988655.1	Moraxella bovoculi	99.8208
													GCA-000988685.1	Moraxella bovoculi	99.8208
													GCA-000092265.1	Moraxella catarrhalis	79.1822
													GCA-000723505.1	Mucinivorans hirudinis	NA
													GCA-000963865.1	Muricauda lutaonensis	76.971
													GCA-000224085.1	Muricauda ruestringensis	76.9941
													GCA-000192395.2	Mycoplasma capricolum subsp. capripneumoniae	NA
													GCA-000286695.1	Mycoplasma gallisepticum	NA
													GCA-001481655.1	Myroides odoratimimus	98.3343
													GCA-000833025.1	Myroides profundi	94.9951
													GCA-000807225.1	Myroides sp. A21	98.0098
													GCA-001865835.1	Myroides sp. ZB35	98.3343
													GCA-900155405.1	Negativicoccus massiliensis	NA
													GCA-000818035.1	Neisseria elongata subsp. glycolytica	83.3965
													GCA-000020105.1	Neisseria gonorrhoeae	99.9252
													GCA-001956715.1	Neisseria gonorrhoeae	99.9252
													GCA-001661115.1	Neisseria gonorrhoeae	99.846
													GCA-001047275.1	Neisseria gonorrhoeae	99.6991
													GCA-001661085.1	Neisseria gonorrhoeae	99.6835
													GCA-000156855.2	Neisseria gonorrhoeae	99.6368
													GCA-001047255.1	Neisseria gonorrhoeae	99.5704
													GCA-001661135.1	Neisseria gonorrhoeae	99.5645
													GCA-001047225.1	Neisseria gonorrhoeae	99.5567
													GCA-000006845.1	Neisseria gonorrhoeae	99.5535
													GCA-000196295.1	Neisseria lactamica	94.0257
													GCA-000800275.1	Neisseria meningitidis	99.9997
													GCA-001697425.1	Neisseria meningitidis	99.9997
													GCA-001697885.1	Neisseria meningitidis	99.9997
													GCA-001697965.1	Neisseria meningitidis	99.9997
													GCA-001697565.1	Neisseria meningitidis	99.9996
													GCA-001698065.1	Neisseria meningitidis	99.9996
													GCA-001697685.1	Neisseria meningitidis	99.9994
													GCA-001697825.1	Neisseria meningitidis	99.9984
													GCA-001697945.1	Neisseria meningitidis	99.9984
													GCA-001697465.1	Neisseria meningitidis	99.9981
													GCA-001697665.1	Neisseria meningitidis	99.9981
													GCA-001697765.1	Neisseria meningitidis	99.9981
													GCA-001697325.1	Neisseria meningitidis	99.998
													GCA-001697305.1	Neisseria meningitidis	99.9977
													GCA-001697725.1	Neisseria meningitidis	99.9977
													GCA-000800315.1	Neisseria meningitidis	99.9975
													GCA-000800355.1	Neisseria meningitidis	99.9975
													GCA-001697385.1	Neisseria meningitidis	99.9975
													GCA-001698005.1	Neisseria meningitidis	99.9975
													GCA-001697745.1	Neisseria meningitidis	99.9974
													GCA-001697405.1	Neisseria meningitidis	99.9944
													GCA-001697905.1	Neisseria meningitidis	99.9944
													GCA-001697605.1	Neisseria meningitidis	99.9937
													GCA-001697785.1	Neisseria meningitidis	99.9935
													GCA-001697545.1	Neisseria meningitidis	99.9915
													GCA-001697805.1	Neisseria meningitidis	99.9915
													GCA-001697505.1	Neisseria meningitidis	99.9911
													GCA-001697845.1	Neisseria meningitidis	99.9911
													GCA-001697445.1	Neisseria meningitidis	99.99
													GCA-001697705.1	Neisseria meningitidis	99.9874
													GCA-001697585.1	Neisseria meningitidis	99.9828
													GCA-001697485.1	Neisseria meningitidis	99.9798
													GCA-001697365.1	Neisseria meningitidis	99.9765
													GCA-001697645.1	Neisseria meningitidis	99.9718
													GCA-001697625.1	Neisseria meningitidis	99.9711
													GCA-001697925.1	Neisseria meningitidis	99.9702
													GCA-001698105.1	Neisseria meningitidis	99.9631
													GCA-001697865.1	Neisseria meningitidis	99.9602
													GCA-001698025.1	Neisseria meningitidis	99.9602
													GCA-001697525.1	Neisseria meningitidis	99.9545
													GCA-001697345.1	Neisseria meningitidis	99.9539
													GCA-001698085.1	Neisseria meningitidis	99.9453
													GCA-001697165.1	Neisseria meningitidis	99.9073
													GCA-001697205.1	Neisseria meningitidis	99.9073
													GCA-001698045.1	Neisseria meningitidis	99.9057
													GCA-000191525.1	Neisseria meningitidis	99.8976
													GCA-001697105.1	Neisseria meningitidis	99.8976
													GCA-000800415.1	Neisseria meningitidis	99.8975
													GCA-001697985.1	Neisseria meningitidis	99.8975
													GCA-000800235.1	Neisseria meningitidis	99.8926
													GCA-000626595.1	Neisseria meningitidis	99.8254
													GCA-001750825.1	Neisseria meningitidis	99.8254
													GCA-000008805.1	Neisseria meningitidis	99.7675
													GCA-000191445.1	Neisseria meningitidis	99.7675
													GCA-000009465.1	Neisseria meningitidis	99.7418
													GCA-000787195.2	Neisseria meningitidis	99.7418
													GCA-000253215.1	Neisseria meningitidis	99.7156
													GCA-000191465.1	Neisseria meningitidis	99.6795
													GCA-000816165.1	Neisseria meningitidis	99.6401
													GCA-000191425.1	Neisseria meningitidis	99.6141
													GCA-001029815.1	Neisseria meningitidis	99.6141
													GCA-000009105.1	Neisseria meningitidis	99.1399
													GCA-001029835.1	Neisseria meningitidis	99.0676
													GCA-000152165.1	Neisseria meningitidis	98.8122
													GCA-001974965.1	Neisseria meningitidis	98.5869
													GCA-000191505.1	Neisseria meningitidis	98.3294
													GCA-000026965.1	Neisseria meningitidis	98.0287
													GCA-000191485.1	Neisseria meningitidis	98.0287
													GCA-001697125.1	Neisseria meningitidis	97.9655
													GCA-000083565.1	Neisseria meningitidis	97.7597
													GCA-000014105.1	Neisseria meningitidis	97.7564
													GCA-900086555.1	Neisseria weaveri	79.2717
													GCA-000332115.1	Nonlabens dokdonensis	77.8145
													GCA-001430865.1	Nonlabens sp. MIC269	77.4553
													GCA-000190535.1	Odoribacter splanchnicus	82.9394
													GCA-000265465.1	Ornithobacterium rhinotracheale	NA
													GCA-000012845.1	Parabacteroides distasonis	80.5417
													GCA-001688845.1	Parabacteroides sp. YL27	NA
													GCA-001721885.1	Pasteurella multocida	99.9889
													GCA-000754275.1	Pasteurella multocida	99.9768
													GCA-001956675.1	Pasteurella multocida	99.9643
													GCA-000234745.1	Pasteurella multocida	99.9233
													GCA-001874445.1	Pasteurella multocida	98.629
													GCA-000973565.1	Pasteurella multocida	98.3692
													GCA-001663095.1	Pasteurella multocida subsp. multocida	99.9889
													GCA-000512395.1	Pasteurella multocida subsp. multocida	99.9768
													GCA-000006825.1	Pasteurella multocida subsp. multocida	99.8358
													GCA-001956795.1	Pasteurella multocida subsp. multocida	99.8358
													GCA-000255915.1	Pasteurella multocida subsp. multocida	99.1124
													GCA-000259545.1	Pasteurella multocida subsp. multocida	99.1124
													GCA-000973525.1	Pasteurella multocida subsp. multocida	81.234
													GCA-001578435.1	Pasteurella multocida subsp. Multocida	99.9643
													GCA-001611135.1	Pediococcus damnosus	79.5154
													GCA-000597865.1	Peptoclostridium acidaminophilum	NA
													GCA-000953275.1	Peptoclostridium difficile	99.9962
													GCA-000952975.1	Peptoniphilus sp. ING2-D1G	NA
													GCA-900095795.1	Petrimonas mucosa	84.0075
													GCA-001975665.1	Polaribacter reichenbachii	82.2043
													GCA-001761365.1	Polaribacter vadi	82.2043
													GCA-000973625.1	Polynucleobacter duraquae	NA
													GCA-000953535.1	Porphyromonadaceae bacterium	84.0075
													GCA-000212375.1	Porphyromonas asaccharolytica	NA
													GCA-000010505.1	Porphyromonas gingivalis	99.9855
													GCA-001314265.1	Porphyromonas gingivalis	99.9855
													GCA-000007585.1	Porphyromonas gingivalis	99.8517
													GCA-001263815.1	Porphyromonas gingivalis	99.8517
													GCA-001274615.1	Porphyromonas gingivalis	98.4073
													GCA-000270225.1	Porphyromonas gingivalis	98.373
													GCA-001444325.1	Porphyromonas gingivalis	98.3427
													GCA-000242335.3	Prevotella dentalis	81.0185
													GCA-000193395.1	Prevotella denticola	83.9797
													GCA-001444445.1	Prevotella enoeca	83.9797
													GCA-001262015.1	Prevotella fusca	83.5204
													GCA-001548195.1	Prevotella intermedia	99.9974
													GCA-001953935.1	Prevotella intermedia	99.9974
													GCA-000261025.1	Prevotella intermedia	99.9964
													GCA-001953955.1	Prevotella intermedia	96.4141
													GCA-000144405.1	Prevotella melaninogenica	83.5204
													GCA-000025925.1	Prevotella ruminicola	78.9292
													GCA-000163055.2	Prevotella sp. oral	83.028
													GCA-000940845.1	Propionibacterium freudenreichii subsp. freudenreichii	98.8892
													GCA-000091725.1	Propionibacterium freudenreichii subsp. shermanii	98.9939
													GCA-900016155.1	Propionibacterium freudenreichii subsp. shermanii	98.9939
													GCA-001717565.1	Propionibacterium sp. oral	77.6839
													GCA-001900195.1	Pseudomonas aeruginosa	80.9475
													GCA-000279165.1	Pseudomonas stutzeri	80.9475
													GCA-001663855.1	Ralstonia insidiosa	85.2303
													GCA-001299555.1	Ralstonia solanacearum	97.3414
													GCA-001587155.1	Ralstonia solanacearum	97.3414
													GCA-001267515.1	Ralstonia solanacearum	91.6729
													GCA-000183155.1	Riemerella anatipestifer	99.995
													GCA-000252855.1	Riemerella anatipestifer	99.995
													GCA-000331695.1	Riemerella anatipestifer	99.923
													GCA-001051115.1	Riemerella anatipestifer	99.923
													GCA-000295655.1	Riemerella anatipestifer	99.5598
													GCA-000734055.1	Riemerella anatipestifer	99.5598
													GCA-001483865.1	Roseateles depolymerans	77.9426
													GCA-000225345.1	Roseburia hominis	81.4232
													GCA-000164695.2	Rothia dentocariosa	79.2396
													GCA-000011025.1	Rothia mucilaginosa	94.8466
													GCA-001548235.1	Rothia mucilaginosa	94.8466
													GCA-001688705.1	Ruminiclostridium sp. KB18	NA
													GCA-000184925.1	Ruminiclostridium thermocellum	99.9951
													GCA-001692755.1	Ruminiclostridium thermocellum	99.9951
													GCA-000255615.3	Ruminiclostridium thermocellum	99.9936
													GCA-000015865.1	Ruminiclostridium thermocellum	99.5569
													GCA-000179635.2	Ruminococcus albus	78.2861
													GCA-000723465.1	Ruminococcus bicirculans	78.2861
													GCA-001932675.1	Salegentibacter sp. T436	79.6122
													GCA-000507245.1	Salinispira pacifica	NA
													GCA-000750435.1	Salmonella enterica subsp. enterica	99.9952
													GCA-000750475.1	Salmonella enterica subsp. enterica	99.9952
													GCA-000024405.1	Sebaldella termitidis	76.7549
													GCA-001430825.1	Sediminicola sp. YIK13	77.5847
													GCA-000284095.1	Selenomonas ruminantium subsp. lactilytica	77.9219
													GCA-001189555.1	Selenomonas sp. oral	96.2321
													GCA-001554015.1	Selenomonas sp. oral	96.2321
													GCA-001717585.1	Selenomonas sp. oral	82.364
													GCA-000208405.1	Selenomonas sputigena	78.5855
													GCA-001971785.1	Seonamhaeicola sp. S2-3	78.3993
													GCA-000941055.1	Siansivirga zeaxanthinifaciens	78.5683
													GCA-000023885.1	Slackia heliotrinireducens	77.9693
													GCA-000973085.1	Sneathia amnii	77.9302
													GCA-000600005.1	Snodgrassella alvi	NA
													GCA-000190435.1	Sphaerochaeta globosa	NA
													GCA-000147075.1	Spirochaeta thermophila	NA
													GCA-000953575.1	Staphylococcus xylosus	NA
													GCA-000024565.1	Streptobacillus moniliformis	78.1658
													GCA-000599965.1	Streptococcus agalactiae	99.9973
													GCA-000636115.1	Streptococcus agalactiae	99.9973
													GCA-000967445.1	Streptococcus agalactiae	99.9966
													GCA-000299135.1	Streptococcus agalactiae	99.994
													GCA-001190805.1	Streptococcus agalactiae	99.994
													GCA-001190865.1	Streptococcus agalactiae	99.9911
													GCA-001592385.1	Streptococcus agalactiae	99.99
													GCA-001592425.1	Streptococcus agalactiae	99.99
													GCA-001275545.2	Streptococcus agalactiae	99.9882
													GCA-001683515.1	Streptococcus agalactiae	99.9881
													GCA-001552035.1	Streptococcus agalactiae	99.984
													GCA-000427035.1	Streptococcus agalactiae	99.9776
													GCA-001026925.1	Streptococcus agalactiae	99.9776
													GCA-001448985.1	Streptococcus agalactiae	99.9747
													GCA-001655175.1	Streptococcus agalactiae	99.9725
													GCA-001908255.1	Streptococcus agalactiae	99.9725
													GCA-000302475.2	Streptococcus agalactiae	99.9483
													GCA-001729925.1	Streptococcus agalactiae	99.9368
													GCA-000012705.1	Streptococcus agalactiae	99.931
													GCA-000831105.1	Streptococcus agalactiae	99.9011
													GCA-000831125.1	Streptococcus agalactiae	99.9011
													GCA-000831145.1	Streptococcus agalactiae	99.8589
													GCA-001712835.1	Streptococcus agalactiae	99.8182
													GCA-000007265.1	Streptococcus agalactiae	99.7392
													GCA-001190885.1	Streptococcus agalactiae	99.7392
													GCA-000730215.2	Streptococcus agalactiae	99.5729
													GCA-001932715.1	Streptococcus agalactiae	99.4011
													GCA-000730255.1	Streptococcus agalactiae	99.3792
													GCA-000196055.1	Streptococcus agalactiae	99.3171
													GCA-000427055.1	Streptococcus agalactiae	99.1175
													GCA-000427075.1	Streptococcus agalactiae	99.1175
													GCA-000782855.1	Streptococcus agalactiae	99.0792
													GCA-001266635.1	Streptococcus agalactiae	99.0637
													GCA-900078265.1	Streptococcus agalactiae	98.717
													GCA-000689235.1	Streptococcus agalactiae	80.6118
													GCA-000831165.1	Streptococcus anginosus	99.6754
													GCA-001697145.1	Streptococcus anginosus	99.6754
													GCA-000463465.1	Streptococcus anginosus	99.443
													GCA-001412635.1	Streptococcus anginosus	99.443
													GCA-000463505.1	Streptococcus anginosus	99.3723
													GCA-000478925.1	Streptococcus anginosus subsp. whileyi	99.3723
													GCA-000463395.1	Streptococcus constellatus subsp. pharyngis	99.9982
													GCA-000463445.1	Streptococcus constellatus subsp. pharyngis	99.9982
													GCA-000463425.1	Streptococcus constellatus subsp. pharyngis	99.9795
													GCA-000385925.1	Streptococcus cristatus	85.3142
													GCA-000010705.1	Streptococcus dysgalactiae subsp. equisimilis	99.065
													GCA-000188715.1	Streptococcus dysgalactiae subsp. equisimilis	99.065
													GCA-000317855.1	Streptococcus dysgalactiae subsp. equisimilis	99.031
													GCA-000493775.1	Streptococcus dysgalactiae subsp. equisimilis	99.0189
													GCA-000307185.1	Streptococcus dysgalactiae subsp. equisimilis	99.0079
													GCA-000026585.1	Streptococcus equi subsp. equi	97.0912
													GCA-000219765.1	Streptococcus equi subsp. zooepidemicus	99.9795
													GCA-000696505.1	Streptococcus equi subsp. zooepidemicus	99.9795
													GCA-000020765.1	Streptococcus equi subsp. zooepidemicus	97.46
													GCA-000026605.1	Streptococcus equi subsp. zooepidemicus	97.46
													GCA-000027185.1	Streptococcus gallolyticus	99.5051
													GCA-001477575.1	Streptococcus gallolyticus	99.0366
													GCA-000270145.1	Streptococcus gallolyticus subsp. gallolyticus	99.5051
													GCA-000203195.1	Streptococcus gallolyticus subsp. gallolyticus	99.2376
													GCA-000970665.2	Streptococcus gordonii	98.3148
													GCA-001281105.1	Streptococcus gordonii	98.3148
													GCA-000017005.1	Streptococcus gordonii	95.4304
													GCA-001598035.1	Streptococcus halotolerans	80.3976
													GCA-001708305.1	Streptococcus himalayensis	88.7162
													GCA-001477615.1	Streptococcus infantarius	99.1486
													GCA-000246835.1	Streptococcus infantarius subsp. infantarius	94.102
													GCA-000648525.1	Streptococcus iniae	99.9882
													GCA-000648555.1	Streptococcus iniae	99.9882
													GCA-000403625.1	Streptococcus iniae	99.956
													GCA-001885145.1	Streptococcus iniae	99.9449
													GCA-000831485.1	Streptococcus iniae	99.8685
													GCA-000306805.1	Streptococcus intermedius	98.3919
													GCA-000463385.1	Streptococcus intermedius	98.3919
													GCA-000463355.1	Streptococcus intermedius	98.3354
													GCA-001296205.1	Streptococcus intermedius	98.2163
													GCA-000441535.1	Streptococcus lutetiensis	99.1486
													GCA-000283635.1	Streptococcus macedonicus	99.0366
													GCA-001623565.1	Streptococcus marmotae	88.7162
													GCA-000027165.1	Streptococcus mitis	93.2565
													GCA-001281025.1	Streptococcus mitis	93.2565
													GCA-001560895.1	Streptococcus mitis	92.3655
													GCA-000007465.2	Streptococcus mutans	99.9947
													GCA-000817065.1	Streptococcus mutans	99.9947
													GCA-000271865.1	Streptococcus mutans	99.2167
													GCA-001558215.1	Streptococcus mutans	99.1994
													GCA-000091645.1	Streptococcus mutans	99.0201
													GCA-000284575.1	Streptococcus mutans	98.8743
													GCA-001983955.1	Streptococcus oralis	94.604
													GCA-000253155.1	Streptococcus oralis	94.5751
													GCA-001642085.1	Streptococcus pantholopis	79.6305
													GCA-000164675.2	Streptococcus parasanguinis	96.778
													GCA-000262145.1	Streptococcus parasanguinis	96.778
													GCA-000213825.1	Streptococcus parauberis	80.4732
													GCA-000270165.1	Streptococcus pasteurianus	96.024
													GCA-000211035.2	Streptococcus pneumoniae	99.9945
													GCA-000211055.2	Streptococcus pneumoniae	99.9945
													GCA-000210955.1	Streptococcus pneumoniae	99.9927
													GCA-000007045.1	Streptococcus pneumoniae	99.9921
													GCA-000014365.1	Streptococcus pneumoniae	99.9921
													GCA-000211015.1	Streptococcus pneumoniae	99.9908
													GCA-000211075.1	Streptococcus pneumoniae	99.989
													GCA-000211095.1	Streptococcus pneumoniae	99.989
													GCA-000196595.1	Streptococcus pneumoniae	99.9818
													GCA-001896085.1	Streptococcus pneumoniae	99.9818
													GCA-001896065.1	Streptococcus pneumoniae	99.9759
													GCA-000019025.1	Streptococcus pneumoniae	99.8446
													GCA-000251085.2	Streptococcus pneumoniae	99.8446
													GCA-000210975.1	Streptococcus pneumoniae	99.7988
													GCA-001902455.1	Streptococcus pneumoniae	99.7786
													GCA-000210995.1	Streptococcus pneumoniae	99.615
													GCA-000019005.1	Streptococcus pneumoniae	99.5353
													GCA-000299015.1	Streptococcus pneumoniae	99.5353
													GCA-001457635.1	Streptococcus pneumoniae	99.5236
													GCA-000019985.1	Streptococcus pneumoniae	99.4478
													GCA-000210935.1	Streptococcus pneumoniae	99.4478
													GCA-000018985.1	Streptococcus pneumoniae	99.1401
													GCA-000026665.1	Streptococcus pneumoniae	99.1401
													GCA-000180515.2	Streptococcus pneumoniae	99.0524
													GCA-001255215.1	Streptococcus pneumoniae	99.0524
													GCA-000006885.1	Streptococcus pneumoniae	98.9089
													GCA-000019265.1	Streptococcus pneumoniae	98.8818
													GCA-001896045.1	Streptococcus pneumoniae	98.8818
													GCA-000019825.1	Streptococcus pneumoniae	98.8801
													GCA-000146975.1	Streptococcus pneumoniae	98.8801
													GCA-000018965.1	Streptococcus pneumoniae	98.8666
													GCA-000147095.1	Streptococcus pneumoniae	98.7334
													GCA-000817005.1	Streptococcus pneumoniae	97.7831
													GCA-000221985.1	Streptococcus pseudopneumoniae	94.642
													GCA-001014285.1	Streptococcus pyogenes	99.9996
													GCA-001014305.1	Streptococcus pyogenes	99.9996
													GCA-001547715.1	Streptococcus pyogenes	99.9966
													GCA-000307535.1	Streptococcus pyogenes	99.9934
													GCA-001021955.1	Streptococcus pyogenes	99.9934
													GCA-000011765.2	Streptococcus pyogenes	99.9891
													GCA-000349925.2	Streptococcus pyogenes	99.9882
													GCA-001020185.2	Streptococcus pyogenes	99.9874
													GCA-001023495.1	Streptococcus pyogenes	99.9874
													GCA-000011285.1	Streptococcus pyogenes	99.9862
													GCA-000732425.1	Streptococcus pyogenes	99.9862
													GCA-001051095.1	Streptococcus pyogenes	99.9858
													GCA-000012165.1	Streptococcus pyogenes	99.9856
													GCA-000007425.1	Streptococcus pyogenes	99.9828
													GCA-001039695.2	Streptococcus pyogenes	99.9797
													GCA-001635935.1	Streptococcus pyogenes	99.9797
													GCA-001678885.1	Streptococcus pyogenes	99.9728
													GCA-001547815.1	Streptococcus pyogenes	99.9707
													GCA-001547835.1	Streptococcus pyogenes	99.9707
													GCA-001635975.1	Streptococcus pyogenes	99.9651
													GCA-000732385.1	Streptococcus pyogenes	99.9543
													GCA-000772245.1	Streptococcus pyogenes	99.9543
													GCA-000250905.1	Streptococcus pyogenes	99.9542
													GCA-000250925.1	Streptococcus pyogenes	99.9542
													GCA-001535565.1	Streptococcus pyogenes	99.9523
													GCA-001559175.1	Streptococcus pyogenes	99.9394
													GCA-000013545.1	Streptococcus pyogenes	99.9308
													GCA-001535505.1	Streptococcus pyogenes	99.9308
													GCA-000230295.1	Streptococcus pyogenes	99.9272
													GCA-001620285.1	Streptococcus pyogenes	99.9272
													GCA-000013485.1	Streptococcus pyogenes	99.9145
													GCA-000772185.1	Streptococcus pyogenes	99.9145
													GCA-000767505.1	Streptococcus pyogenes	99.9008
													GCA-001019695.1	Streptococcus pyogenes	99.9008
													GCA-000013525.1	Streptococcus pyogenes	99.8924
													GCA-000993765.1	Streptococcus pyogenes	99.8841
													GCA-000011665.1	Streptococcus pyogenes	99.868
													GCA-001635895.1	Streptococcus pyogenes	99.854
													GCA-000006785.2	Streptococcus pyogenes	99.8518
													GCA-001267845.1	Streptococcus pyogenes	99.3373
													GCA-000422045.1	Streptococcus pyogenes	99.3054
													GCA-000743015.1	Streptococcus pyogenes	99.1894
													GCA-000009385.1	Streptococcus pyogenes	99.1401
													GCA-000756485.1	Streptococcus pyogenes	99.1401
													GCA-000007285.1	Streptococcus pyogenes	99.0043
													GCA-001267805.1	Streptococcus pyogenes	98.97
													GCA-001638845.2	Streptococcus pyogenes	98.9664
													GCA-000013505.1	Streptococcus pyogenes	98.9557
													GCA-001019675.1	Streptococcus pyogenes	98.9537
													GCA-001019635.1	Streptococcus pyogenes	98.9216
													GCA-000018125.1	Streptococcus pyogenes	98.8411
													GCA-000785515.1	Streptococcus salivarius	99.9544
													GCA-001543085.1	Streptococcus salivarius	99.9544
													GCA-000253335.1	Streptococcus salivarius	97.3403
													GCA-000305335.1	Streptococcus salivarius	97.3403
													GCA-000253315.1	Streptococcus salivarius	96.5815
													GCA-000448685.2	Streptococcus salivarius	96.5815
													GCA-000014205.1	Streptococcus sanguinis	86.8293
													GCA-001587175.1	Streptococcus sp. A12	92.2142
													GCA-000479335.1	Streptococcus sp. I-G2	97.1926
													GCA-000479315.1	Streptococcus sp. I-P16	97.1926
													GCA-001553685.1	Streptococcus sp. oral	84.658
													GCA-000688775.2	Streptococcus sp. VT	94.604
													GCA-000026725.1	Streptococcus suis	99.9979
													GCA-001936415.1	Streptococcus suis	99.9979
													GCA-000993745.1	Streptococcus suis	99.9974
													GCA-000091905.1	Streptococcus suis	99.9929
													GCA-001640765.1	Streptococcus suis	99.9722
													GCA-001721625.1	Streptococcus suis	99.9722
													GCA-000186405.1	Streptococcus suis	99.9524
													GCA-000344765.1	Streptococcus suis	99.9524
													GCA-000026745.1	Streptococcus suis	99.9319
													GCA-000204625.1	Streptococcus suis	99.9233
													GCA-000471985.1	Streptococcus suis	99.9233
													GCA-000231865.1	Streptococcus suis	99.9193
													GCA-000294495.1	Streptococcus suis	99.9047
													GCA-000233575.1	Streptococcus suis	99.8944
													GCA-000014325.1	Streptococcus suis	99.8943
													GCA-000014305.1	Streptococcus suis	99.883
													GCA-000018185.1	Streptococcus suis	99.8571
													GCA-000168355.3	Streptococcus suis	99.7857
													GCA-001272635.1	Streptococcus suis	99.7857
													GCA-001610935.1	Streptococcus suis	99.7057
													GCA-000231885.1	Streptococcus suis	99.3887
													GCA-001572685.1	Streptococcus suis	99.3887
													GCA-000494895.1	Streptococcus suis	97.4644
													GCA-000231925.1	Streptococcus suis	97.4109
													GCA-000732355.1	Streptococcus suis	97.3098
													GCA-000390245.1	Streptococcus suis	97.1364
													GCA-000231905.1	Streptococcus suis	96.9783
													GCA-900143575.1	Streptococcus suis	94.7678
													GCA-000262675.1	Streptococcus thermophilus	99.9915
													GCA-001280285.1	Streptococcus thermophilus	99.9915
													GCA-000698885.1	Streptococcus thermophilus	99.9887
													GCA-001855705.1	Streptococcus thermophilus	99.9887
													GCA-001008015.1	Streptococcus thermophilus	99.9886
													GCA-001663795.1	Streptococcus thermophilus	99.9839
													GCA-000011845.1	Streptococcus thermophilus	99.9817
													GCA-001685375.1	Streptococcus thermophilus	99.9817
													GCA-001514435.1	Streptococcus thermophilus	99.8855
													GCA-000014485.1	Streptococcus thermophilus	99.7913
													GCA-000971665.1	Streptococcus thermophilus	99.7913
													GCA-000182875.1	Streptococcus thermophilus	99.4991
													GCA-000011825.1	Streptococcus thermophilus	99.4982
													GCA-000253395.1	Streptococcus thermophilus	99.2476
													GCA-001705585.1	Streptococcus thermophilus	98.7853
													GCA-000009545.1	Streptococcus uberis	80.6897
													GCA-000265295.1	Sulfurospirillum barnesii	83.1816
													GCA-000024885.1	Sulfurospirillum deleyianum	83.1816
													GCA-001547855.1	Tannerella forsythia	98.8218
													GCA-001547875.1	Tannerella forsythia	98.8218
													GCA-000238215.1	Tannerella forsythia	98.6845
													GCA-001717525.1	Tannerella sp. oral	77.8766
													GCA-000185745.1	Taylorella equigenitalis	NA
													GCA-001483385.1	Tenacibaculum dicentrarchi	78.9499
													GCA-001889045.1	Tenacibaculum sp. LPB0136	79.8959
													GCA-000214355.1	Treponema azotonutricium	78.0445
													GCA-000212415.1	Treponema brennaborense	NA
													GCA-000219725.1	Treponema caldarium	NA
													GCA-000008185.1	Treponema denticola	88.9899
													GCA-000008605.1	Treponema pallidum subsp. pallidum	99.944
													GCA-000604125.1	Treponema pallidum subsp. pallidum	99.944
													GCA-000217655.1	Treponema paraluiscuniculi	99.0123
													GCA-000214375.1	Treponema primitia	78.0445
													GCA-000755145.1	Treponema putidum	88.9899
													GCA-000775995.1	Treponema sp. OMZ	80.6339
													GCA-000195275.1	Treponema succinifaciens	NA
													GCA-000816065.1	Trueperella pyogenes	99.2067
													GCA-001281085.1	Trueperella pyogenes	99.2067
													GCA-000612055.1	Trueperella pyogenes	97.9723
													GCA-001543345.1	Turicibacter sp. H121	NA
													GCA-000024945.1	Veillonella parvula	NA
													GCA-000189415.1	Weeksella virosa	NA
													GCA-000828715.1	Winogradskyella sp. PG-2	77.9452
													GCA-000023465.1	Zunongwangia profunda	79.6122

## Sheet: Different length of reads
	Low complexity (20X)	Genome Fraction (%)	Total Assembly Length	N50	NGA50	Misassembled Contigs Rate (%)	Identity (%)	Error Rate (%)
	Reads Length 2X150 bp
	Strainxpress	89.14	85536299	1551	1491	0.044	99.9596	0.029
	IDBA-UD	61.88	53992754	10623	2671	0.123	99.8809	0.109
	GATB-Minia	62.54	55083808	5316	1672	0.183	99.8646	0.115
	MEGAHIT	63.67	56142387	30562	7956	1.422	99.6295	0.172
	SPAdes	54.09	47410431	13251	1117	0.659	99.7513	0.188
	metaSPAdes	54.58	47844477	18458	1286	0.375	99.6545	0.18
	Reads Length 2X100bp
	Strainxpress	76.51	70657597	1293	1010	0.043	99.9447	0.049
	IDBA-UD	60.44	53038066	17078	3645	0.524	99.7898	0.152
	GATB-Minia	58.55	50492671	5033	1120	0.211	99.8572	0.114
	MEGAHIT	63.23	55533871	31523	7859	1.789	99.633	0.177
	SPAdes	50.23	42592904	13754	-	1.525	99.4202	0.237
	metaSPAdes	50.48	42650211	3912	-	0.069	99.7456	0.137
	Medium complexity (20X)	Genome Fraction (%)	Total Assembly Length	N50	NGA50	Misassembled Contigs Rate (%)	Identity (%)	Error Rate (%)
	Reads Length 2X150 bp
	Strainxpress	81	317008289	1710	1338	0.079	99.9246	0.066
	IDBA-UD	60.76	211882574	5569	954	0.258	99.8707	0.084
	GATB-Minia	58.86	210529795	5080	997	0.446	99.8009	0.115
	MEGAHIT	62.07	227638981	13349	2637	1.452	99.4424	0.281
	SPAdes	49.29	160022248	3313	-	0.896	99.5984	0.255
	metaSPAdes	47.31	167615181	8131	-	0.576	99.6194	0.292
	Reads Length 2X100 bp
	Strainxpress	67.67	253539713	1540	887	0.1	99.8775	0.103
	IDBA-UD	58.52	208491969	6923	1080	0.652	99.7074	0.186
	GATB-Minia	53.82	187134634	3786	-	0.245	99.8759	0.093
	MEGAHIT	60.08	220026405	13601	2249	2.197	99.3007	0.331
	SPAdes	38.18	136909514	11888	-	2.931	99.1592	0.409
	metaSPAdes	39.45	137177316	3441	-	0.188	99.7446	0.238
	High complexity (10X)	Genome Fraction (%)	Total Assembly Length	N50	NGA50	Misassembled Contigs Rate (%)	Identity (%)	Error Rate (%)
	Reads Length 2X150 bp, Contigs > 500 bp
	Strainxpress	54.91	1462109480	1953	-	0.156	99.9463	0.119
	XC+IDBA-UD	52.97	1197909895	11099	-	0.909	99.7887	0.172
	XC+GATB-Minia	42.72	946527531	3861	-	0.474	99.8605	0.133
	XC+MEGAHIT	36.03	698933085	1538	-	3.214	99.2412	0.982
	XC+metaSPAdes	30.61	581251637	4668	-	0.539	99.6327	0.62
	XC+SPAdes	34.11	611729836	5424	-	1.426	99.545	0.418
	Reads Length 2X150 bp, Contigs > 400 bp
	Strainxpress	62.08	1585513431	1722	421	0.125	99.9461	0.119
	XC+IDBA-UD	55.21	1225167497	10488	-	0.74	99.7953	0.148
	XC+GATB-Minia	44.46	980971525	3572	-	0.372	99.8505	0.107
	XC+MEGAHIT	36.89	767346916	1349	-	2.58	99.2495	0.719
	XC+metaSPAdes	31.73	614227415	4060	-	0.417	99.6377	0.539
	XC+SPAdes	35.72	645842775	4632	-	1.059	99.5453	0.418
	Reads Length 2X150 bp, Contigs > 300 bp
	Strainxpress	73.28	1750780739	1469	421	0.093	99.9446	0.183
	XC+IDBA-UD	58.67	1260590552	9784	-	0.609	99.7879	0.152
	XC+GATB-Minia	46.89	1022848412	3252	-	0.302	99.864	0.106
	XC+MEGAHIT	39.12	831299692	1204	-	2.188	99.2489	0.701
	XC+metaSPAdes	32.87	642322631	3615	-	0.353	99.6388	0.54
	XC+SPAdes	37.61	675127533	4055	-	0.877	99.5498	0.421
	Reads Length 2X100 bp, Contigs > 500 bp
	Strainxpress	50.38	1141725547	1539	-	0.225	99.9203	0.254
	XC+IDBA-UD	52.77	1174563618	10071	-	1.659	99.6587	0.296
	XC+GATB-Minia	46.7	1000245606	4106	-	0.614	99.8377	0.132
	XC+MEGAHIT	51.52	1221475795	9267	-	2.739	99.4329	0.507
	XC+metaSPAdes	25.69	403964629	4390	-	0.476	99.6409	0.839
	XC+SPAdes	24.92	353160816	7110	-	1.883	99.3564	0.795
	Reads Length 2X100 bp, Contigs > 400 bp
	Strainxpress	56.34	1262741300	1342	-	0.171	99.9345	0.232
	XC+IDBA-UD	53.77	1193105531	9711	-	1.397	99.6978	0.24
	XC+GATB-Minia	48.52	1036985115	3781	-	0.528	99.8367	0.131
	XC+MEGAHIT	51.73	1238364383	8939	-	2.365	99.4387	0.369
	XC+metaSPAdes	26.55	426418105	3894	-	0.369	99.6855	0.721
	XC+SPAdes	25.63	369026850	6460	-	1.407	99.6457	0.612
	Reads Length 2X100 bp, Contigs > 300 bp
	Strainxpress	63.34	1406445385	1152	-	0.127	99.9235	0.237
	XC+IDBA-UD	55.04	1209287629	9376	-	1.259	99.6987	0.244
	XC+GATB-Minia	50.76	1077523939	3445	-	0.436	99.8389	0.129
	XC+MEGAHIT	52.21	1251639380	8686	-	2.206	99.4383	0.369
	XC+metaSPAdes	28.1	459128328	3241	-	0.273	99.6868	0.706
	XC+SPAdes	27.22	394719389	5360	-	0.995	99.6542	0.602
					-

## Sheet: Identity of high complexity
	Strains	Depth	mANI	StrainXpress	GATB-Minia	SPAdes	metaSPAdes	IDBA-UD	MEGAHIT
	GCA_000006785.2	[10,15)	80.2586	99.8776	99.7156	99.2959	99.468	99.8385	99.367
	GCA_000006825.1	[2,5)	78.7764	99.8911	99.1631	99.5284	99.2777	99.6862	99.5001
	GCA_000006845.1	[10,15)	0	99.7507	99.6536	88.612	99.2473	99.6693	98.9372
	GCA_000006865.1	[2,5)	87.9371	99.9029	99.4897	99.2786	99.5078	99.54	99.4013
	GCA_000006885.1	[5,10)	0	99.8499	99.6558	99.4598	99.301	99.7454	99.0971
	GCA_000007045.1	>=20	91.698	99.8922	99.7391	99.4007	99.6459	99.7553	99.3345
	GCA_000007265.1	[5,10)	98.7019	99.8731	99.8502	99.6555	99.783	99.7934	99.4098
	GCA_000007285.1	[5,10)	98.522	99.7649	99.3863	99.3986	99.2154	99.7195	99.0352
	GCA_000007325.1	[10,15)	74.9753	99.9275	99.4075	97.9965	99.3545	99.2461	99.308
	GCA_000007425.1	[10,15)	98.9086	99.8691	99.7093	99.5811	99.4618	99.6999	99.4464
	GCA_000007465.2	[5,10)	79.0605	99.9302	99.6509	99.4425	99.5525	99.6698	99.5844
	GCA_000007585.1	[5,10)	98.1844	99.9135	99.7266	99.6132	99.5792	99.641	99.4198
	GCA_000007625.1	[2,5)	77.5459	99.9505	99.4692	98.0693	99.3677	98.8356	99.2307
	GCA_000007745.1	[2,5)	79.9166	99.9922	99.9602	99.2785	99.8568	99.8052	99.8515
	GCA_000007945.1	[5,10)	80.0646	99.9243	99.9149	99.827	99.8604	99.8928	99.8239
	GCA_000008185.1	[10,15)	0	99.9917	99.8615	98.4319	99.9084	99.6747	99.8402
	GCA_000008605.1	[5,10)	0	99.9621	99.8778	99.768	99.9257	99.5205	99.3072
	GCA_000008765.1	[5,10)	76.7928	99.9915	99.8857	99.6869	99.913	99.8487	99.8647
	GCA_000008805.1	[15,20)	0	99.605	99.7091	99.1852	99.1738	99.4548	99.0478
	GCA_000009085.1	[5,10)	0	99.8532	99.8684	99.7863	99.5333	99.9204	99.5415
	GCA_000009105.1	[5,10)	0	99.5941	99.3888	98.4964	98.6479	99.2997	98.624
	GCA_000009205.1	[5,10)	99.9984	99.9203	99.6959	99.6508	99.7132	99.7873	99.6234
	GCA_000009385.1	[10,15)	89.5067	99.8549	99.5696	98.3139	99.5704	99.744	99.2121
	GCA_000009425.1	[10,15)	79.3569	99.9046	99.5385	99.5616	99.31	99.4403	99.3577
	GCA_000009465.1	[5,10)	0	99.4899	98.8107	99.6916	99.4849	99.9159	98.6157
	GCA_000009545.1	[2,5)	80.2659	99.9758	99.9053	99.9212	99.8477	99.7595	99.8108
	GCA_000009685.1	[5,10)	98.3932	99.8929	99.5313	99.2808	99.356	99.409	99.2569
	GCA_000009925.1	[10,15)	83.1946	99.9389	99.7309	99.7381	99.7268	99.7173	99.7274
	GCA_000010045.1	[10,15)	0	99.9964	99.9885	99.9774	99.9019	99.9796	99.9706
	GCA_000010265.1	[5,10)	75.8611	99.9835	99.9431	99.7488	99.8664	99.7663	99.8221
	GCA_000010385.1	[5,10)	0	99.9109	99.6945	99.6165	99.4654	99.5251	99.4022
	GCA_000010425.1	[10,15)	0	99.9961	99.9386	99.5077	99.5759	99.7984	99.843
	GCA_000010505.1	[2,5)	98.1844	99.8866	99.672	99.7543	99.4512	99.5558	99.3994
	GCA_000010545.1	[2,5)	99.9977	99.9226	99.4926	98.2776	99.1823	99.0491	99.1301
	GCA_000010705.1	[5,10)	89.6461	99.8903	99.8725	99.7254	99.5486	99.7349	99.5065
	GCA_000011025.1	[5,10)	0	99.9633	99.3612	98.5157	99.6788	99.2547	99.4051
	GCA_000011065.1	[5,10)	79.3831	99.9739	99.7259	99.5349	99.7123	99.7359	99.7762
	GCA_000011285.1	[5,10)	89.6461	99.8805	99.6326	99.1356	99.6697	99.6882	99.2802
	GCA_000011665.1	[5,10)	83.4192	99.9144	99.5132	99.4578	99.4039	99.7109	99.4453
	GCA_000011765.2	[5,10)	80.2627	99.9212	99.7245	99.437	99.5981	99.8835	99.5527
	GCA_000011785.1	[5,10)	0	99.9329	99.6377	99.3436	99.5094	99.4643	99.5038
	GCA_000011825.1	>=20	80.8024	99.9187	99.6879	99.5718	99.5277	99.5562	99.329
	GCA_000011845.1	[15,20)	80.7088	99.9257	99.4475	99.4832	99.4833	99.6591	99.5333
	GCA_000011865.1	[5,10)	0	99.7795	98.7683	99.7616	99.2065	99.5871	96.589
	GCA_000012165.1	[5,10)	79.9458	99.9024	99.5887	99.395	99.4485	99.7573	99.224
	GCA_000012185.1	[5,10)	81.3462	99.8928	99.494	96.6638	99.2726	99.5267	99.244
	GCA_000012665.1	[10,15)	0	99.9878	99.9142	99.8752	99.9267	99.9479	99.9382
	GCA_000012705.1	>=20	99.2853	99.9195	99.8411	96.0259	99.5832	99.8785	99.7084
	GCA_000012825.1	[5,10)	79.8535	99.9282	99.886	99.572	99.6723	99.834	99.75
	GCA_000012845.1	[10,15)	79.8535	99.9963	99.9638	99.8263	99.9295	99.9453	99.9526
	GCA_000013285.1	[2,5)	98.3932	99.8778	99.5185	99.4989	99.4382	99.4975	99.3329
	GCA_000013485.1	[10,15)	99.8924	99.9008	99.7104	99.6797	99.3895	99.7749	99.2595
	GCA_000013505.1	[5,10)	98.687	99.8477	99.7296	99.6045	99.4165	99.6435	99.2157
	GCA_000013525.1	[10,15)	99.8924	99.915	99.6631	99.7385	99.5059	99.8083	99.3709
	GCA_000013545.1	[10,15)	98.687	99.8303	99.6254	99.4491	99.4481	99.7204	99.3621
	GCA_000013845.1	[5,10)	78.6324	99.9086	99.6366	99.7101	99.4437	99.475	99.325
	GCA_000014105.1	[5,10)	0	99.539	99.1485	98.4241	98.9381	99.3815	98.5813
	GCA_000014125.1	[15,20)	77.0456	99.9837	99.8771	99.6189	99.8054	99.6711	99.7661
	GCA_000014205.1	[10,15)	80.6604	99.9602	99.8484	99.4434	99.4846	99.549	99.6177
	GCA_000014305.1	[5,10)	99.7852	99.8941	99.6866	99.5788	99.5956	99.7335	99.3371
	GCA_000014325.1	[5,10)	99.7852	99.8923	99.6995	99.251	99.4136	99.8192	99.372
	GCA_000014365.1	[5,10)	98.766	99.9027	99.8015	99.2806	99.5282	99.6983	99.3023
	GCA_000014485.1	[5,10)	80.6118	99.926	99.8006	99.0671	99.5727	99.7427	99.4758
	GCA_000014545.1	[5,10)	87.9371	99.8924	99.6359	99.125	99.4105	99.5438	99.3835
	GCA_000014845.1	[2,5)	0	99.9175	99.8406	99.7183	99.6184	99.6814	99.6032
	GCA_000015085.1	[10,15)	77.1868	99.9729	99.6912	99.7116	99.6845	99.6801	99.6232
	GCA_000015345.1	[5,10)	0	99.9983	99.9407	99.9745	99.939	99.9693	99.9246
	GCA_000015465.1	[2,5)	75.1097	99.9209	99.7664	98.6508	99.3923	99.7101	99.2064
	GCA_000015485.1	[2,5)	0	99.9101	98.4863	99.8956	99.4862	99.6573	99.6911
	GCA_000015865.1	[5,10)	0	99.9564	99.7442	97.6056	98.0692	99.7789	99.6869
	GCA_000015885.1	[10,15)	0	99.9337	99.7062	99.2251	99.3289	99.4709	99.5143
	GCA_000016165.1	[10,15)	0	99.9912	99.9842	99.8795	99.7852	99.9654	99.9384
	GCA_000016465.1	[15,20)	97.1859	99.8748	99.5819	99.2446	99.3018	99.5254	99.3237
	GCA_000016485.1	[15,20)	97.1859	99.8757	99.4644	98.7781	99.262	99.4579	99.2328
	GCA_000016505.1	[15,20)	77.2174	99.981	99.8881	99.6189	99.8432	99.7622	99.7479
	GCA_000016685.1	[10,15)	0	99.9219	99.6938	99.0838	99.4563	99.5556	99.3921
	GCA_000016965.1	>=20	77.3756	99.937	99.7178	99.6314	99.8249	99.7106	99.7046
	GCA_000016985.1	[10,15)	0	99.9946	99.9826	99.9198	99.9064	99.7854	99.7377
	GCA_000017005.1	[10,15)	80.7205	99.9397	99.6373	99.4236	99.5027	99.2551	99.2892
	GCA_000017025.1	[5,10)	0	99.903	99.5272	98.7964	99.3634	99.6174	99.4223
	GCA_000017045.1	[5,10)	97.5379	99.9125	99.5494	99.0587	99.3424	99.6273	99.3458
	GCA_000017065.1	[15,20)	97.5379	99.8848	99.5029	99.2332	99.2935	99.5299	99.3564
	GCA_000017245.1	[10,15)	0	99.9977	99.9599	99.5973	99.4746	99.8618	99.8521
	GCA_000017465.2	[5,10)	0	99.9651	99.9987	99.9802	99.931	99.9832	99.9181
	GCA_000017905.1	[10,15)	97.5151	99.7916	99.8066	99.4416	99.2952	99.8208	99.332
	GCA_000018125.1	[10,15)	98.5364	99.8233	98.0276	99.467	99.414	99.662	99.3286
	GCA_000018185.1	[2,5)	80.13	99.9042	99.7887	99.497	99.3452	99.7568	99.1205
	GCA_000018325.1	[2,5)	0	99.9965	99.9858	99.9565	99.7087	99.8791	99.8418
	GCA_000018505.1	[10,15)	99.9977	99.9216	99.5273	98.1957	99.1444	99.0601	99.0836
	GCA_000018685.1	[10,15)	0	99.9703	99.4262	99.9134	99.9205	99.9906	99.8825
	GCA_000018845.1	[10,15)	75.2062	99.9873	99.9694	98.9596	99.7779	99.9498	99.9638
	GCA_000018965.1	[5,10)	98.786	99.8051	99.6397	99.4858	99.3295	99.6929	99.2958
	GCA_000018985.1	[5,10)	0	99.8527	99.5555	99.0304	99.4477	99.6896	99.1134
	GCA_000019005.1	[5,10)	98.786	99.9013	99.5056	99.6053	99.417	99.7809	99.4115
	GCA_000019025.1	[2,5)	98.3151	99.8811	99.5211	99.4849	99.5336	99.7422	99.3324
	GCA_000019265.1	[5,10)	98.3151	99.8711	99.6866	98.6061	99.3504	99.5452	99.0976
	GCA_000019305.1	[15,20)	77.0545	99.877	99.4845	98.7927	99.2826	99.4367	99.2426
	GCA_000019405.1	[5,10)	79.928	99.9581	99.7037	99.7447	99.7003	99.7177	99.7117
	GCA_000019505.1	[5,10)	74.7883	99.8538	99.4939	98.0806	98.9626	98.8462	98.9253
	GCA_000019545.1	[5,10)	0	99.8683	99.5421	99.4169	99.104	99.3488	99.2293
	GCA_000019825.1	[5,10)	86.5549	99.8596	99.7084	99.4481	99.6273	99.4474	99.144
	GCA_000019985.1	[10,15)	99.4478	99.8596	99.6441	99.4963	99.2812	99.5888	99.1275
	GCA_000020105.1	[5,10)	0	99.7623	99.7961	99.1773	99.4598	99.8158	99.3077
	GCA_000020165.1	[10,15)	99.9981	99.9481	99.6473	97.5138	99.4638	99.3104	99.4351
	GCA_000020225.1	[5,10)	0	99.9342	99.7491	99.854	99.8204	99.7334	99.6245
	GCA_000020285.1	[2,5)	74.9716	99.964	99.6682	98.8813	99.5792	99.0056	99.4706
	GCA_000020345.1	[5,10)	77.1904	99.9051	99.3645	98.3067	99.2544	99.5262	99.3238
	GCA_000020405.1	[10,15)	0	99.9266	99.6517	98.8078	99.5137	99.5281	99.5321
	GCA_000020605.1	[5,10)	80.8831	99.9961	99.8743	99.9719	99.8482	99.9394	99.9436
	GCA_000020765.1	[2,5)	79.8933	99.8311	99.2136	99.2044	99.2044	99.2293	99.194
	GCA_000021385.1	[5,10)	79.3404	99.9983	99.9206	99.6115	99.8258	99.9211	99.9325
	GCA_000021885.1	[10,15)	79.6028	99.9101	99.6332	98.8203	99.0287	99.3795	99.3009
	GCA_000022065.1	[5,10)	0	99.9911	99.6384	99.4575	99.8555	99.6657	99.7964
	GCA_000022125.1	[2,5)	0	99.9973	99.9559	99.6642	99.9193	99.9577	99.961
	GCA_000022765.1	[5,10)	77.7015	99.87	99.3731	99.0637	99.254	99.473	99.2344
	GCA_000022985.1	[15,20)	99.9922	99.9801	99.3979	99.6673	99.1582	99.6436	99.7513
	GCA_000023285.1	[5,10)	0	99.9568	99.5254	99.1356	99.5746	99.4227	99.1044
	GCA_000023445.1	[15,20)	0	99.9905	99.9975	99.9874	99.9498	99.9864	99.9837
	GCA_000023465.1	[10,15)	77.4845	99.9764	99.9524	99.9001	99.9349	99.9055	99.9417
	GCA_000023725.1	[15,20)	0	99.9981	99.9907	99.9377	99.9538	99.8291	99.9783
	GCA_000023845.1	[10,15)	0	99.9977	99.9457	99.9978	99.9113	99.9737	99.9852
	GCA_000023885.1	[5,10)	77.1871	99.9912	99.9526	99.9805	99.9469	99.9137	99.9489
	GCA_000023905.1	[10,15)	75.0286	99.993	99.9138	99.7288	99.7861	99.8315	99.8847
	GCA_000024225.1	[5,10)	0	99.8991	99.8932	99.8428	99.9674	99.9769	99.9759
	GCA_000024265.1	[2,5)	74.8204	99.9965	99.9407	99.3848	99.8704	99.6659	99.6892
	GCA_000024405.1	[10,15)	74.9809	99.9941	99.9459	99.9562	99.9396	99.9846	99.9745
	GCA_000024565.1	[5,10)	0	99.9832	99.793	99.3314	99.8632	99.7113	99.7278
	GCA_000024885.1	[5,10)	0	99.9949	99.9921	99.9705	99.8453	99.9243	99.9454
	GCA_000024945.1	[10,15)	0	99.9972	99.9941	99.8899	99.8458	99.9699	99.9481
	GCA_000025045.1	[10,15)	0	99.9216	99.6765	99.4193	99.6363	99.5472	99.2864
	GCA_000025225.2	[5,10)	0	99.9986	99.9653	99.7537	99.7809	99.9799	99.9356
	GCA_000025425.1	[5,10)	99.1848	99.8355	99.8736	99.6096	99.2696	99.4297	99.1127
	GCA_000025905.1	[2,5)	0	99.9985	99.989	99.953	99.9273	99.9415	99.9331
	GCA_000025925.1	[2,5)	0	99.9957	99.962	99.9238	99.7734	99.8323	99.8775
	GCA_000025985.1	[5,10)	0	99.9348	99.7818	99.1432	99.7538	99.7239	99.6921
	GCA_000026585.1	[2,5)	80.2412	99.8261	99.4119	99.334	99.3282	99.3303	99.3562
	GCA_000026605.1	>=20	80.6565	99.8988	99.5768	99.5447	99.6077	99.4748	99.4159
	GCA_000026665.1	[5,10)	80.3595	99.8476	99.7613	99.5391	99.3088	99.6576	99.1599
	GCA_000026725.1	[15,20)	99.8623	99.9056	99.7505	99.4799	99.6208	99.7002	99.3886
	GCA_000026745.1	[2,5)	99.8623	99.8903	99.6538	99.3631	99.4525	99.6654	99.2504
	GCA_000026965.1	[5,10)	97.8325	99.3993	99.7437	97.9894	98.9741	99.469	98.4995
	GCA_000027165.1	[10,15)	91.698	99.907	99.7778	99.3311	99.2802	99.23	99.067
	GCA_000027185.1	[5,10)	79.7353	99.9305	99.6757	98.7255	99.5874	99.2853	99.3996
	GCA_000027305.1	[2,5)	0	99.7999	99.421	99.4729	99.0011	99.2873	98.9626
	GCA_000060345.1	[5,10)	0	99.9505	99.9546	99.6271	99.9303	99.91	99.867
	GCA_000063585.1	[10,15)	0	99.9056	99.5499	99.3169	99.2676	99.602	99.4071
	GCA_000064305.2	[2,5)	76.5668	99.9681	99.746	99.8674	99.9391	99.8945	99.8514
	GCA_000067205.1	[15,20)	75.0508	99.9707	99.846	99.5286	99.4585	99.6123	99.6554
	GCA_000083565.1	[10,15)	0	99.4204	99.3324	94.0149	99.1919	99.3704	98.9405
	GCA_000085225.1	[5,10)	75.3821	99.9261	99.7716	98.3631	99.6536	99.6536	99.253
	GCA_000091645.1	[15,20)	78.6571	99.936	99.763	99.6408	99.6878	99.6524	99.6233
	GCA_000091725.1	[5,10)	0	99.9584	99.769	99.8385	99.8137	99.8071	99.7468
	GCA_000091905.1	[2,5)	79.746	99.9043	99.7359	98.7825	99.5433	99.7474	99.343
	GCA_000092265.1	[5,10)	0	99.998	99.9919	99.3568	99.8891	99.9611	99.9501
	GCA_000092345.1	[5,10)	0	99.9023	99.5775	99.3343	99.2387	99.4796	99.3464
	GCA_000092365.1	[5,10)	0	99.998	99.9868	99.9368	99.8655	99.9261	99.877
	GCA_000143205.1	[5,10)	81.4591	99.8974	99.4752	99.6149	99.5076	99.5067	99.4069
	GCA_000143685.1	[10,15)	0	99.9613	99.7124	99.6494	99.7123	99.5716	99.7508
	GCA_000144405.1	[2,5)	0	99.9902	99.9459	99.6848	99.7527	99.7685	99.7901
	GCA_000144625.1	[15,20)	0	99.9951	99.9741	99.935	99.9367	99.9759	99.9195
	GCA_000145035.1	[15,20)	78.4734	99.96	99.9573	99.7768	99.9639	99.967	99.9102
	GCA_000145275.1	[5,10)	0	99.9828	99.925	99.7546	99.8201	99.8615	99.7171
	GCA_000146185.1	[5,10)	80.8831	99.9968	99.9412	99.8662	99.938	99.9415	99.9292
	GCA_000146265.3	[2,5)	0	99.8768	99.5999	98.5664	99.6453	99.6249	99.3622
	GCA_000146975.1	[2,5)	79.5317	99.8204	99.6892	99.4485	99.0642	99.6821	99.2863
	GCA_000147075.1	[5,10)	0	99.9957	99.9982	100	99.9936	99.9884	99.9863
	GCA_000147095.1	[10,15)	98.7144	99.8312	99.6819	99.5806	99.3121	99.5573	99.2681
	GCA_000148705.1	>=20	0	99.6218	99.8795	99.0383	98.9622	99.8427	98.889
	GCA_000152165.1	[5,10)	0	99.432	99.6393	99.4211	99.1995	99.5687	98.9974
	GCA_000152245.2	[5,10)	0	99.974	99.9623	99.8777	99.282	99.9455	99.9359
	GCA_000153165.2	[5,10)	0	99.9888	99.9342	99.7608	99.8995	99.9162	99.8721
	GCA_000156855.2	[2,5)	0	99.7318	99.8466	99.49	99.4185	99.779	99.1628
	GCA_000158275.2	[5,10)	74.7628	99.8962	99.404	98.0998	99.18	98.8947	99.013
	GCA_000162235.2	[10,15)	74.9826	99.899	99.3653	97.5292	99.3226	99.1714	99.255
	GCA_000163055.2	[5,10)	0	99.996	99.9459	99.4599	99.7967	99.896	99.8387
	GCA_000163615.3	[5,10)	99.6372	99.9337	99.7104	99.4121	99.5614	99.6013	99.4569
	GCA_000163895.2	[10,15)	0	99.9923	99.9582	99.8522	99.7211	99.9472	99.7742
	GCA_000163915.2	[5,10)	92.5042	99.8973	99.1765	97.1918	99.2351	99.0741	99.2004
	GCA_000164675.2	[2,5)	80.7205	99.9338	99.7006	98.399	99.1607	99.1695	99.0196
	GCA_000164695.2	[5,10)	0	99.992	99.9621	99.7195	99.8569	99.9758	99.9762
	GCA_000164965.1	[10,15)	0	99.996	99.8404	99.3924	99.4875	99.6719	99.7973
	GCA_000165505.1	[5,10)	0	99.994	99.8412	99.89	99.9182	99.9646	99.9537
	GCA_000165525.1	[2,5)	97.2628	99.7863	99.1385	99.2952	98.989	99.4103	98.9206
	GCA_000165575.1	[2,5)	97.2628	99.856	99.4415	99.1881	99.2486	99.5246	99.101
	GCA_000166115.1	[2,5)	0	99.9752	99.9794	99.9889	99.9097	99.9318	99.9248
	GCA_000168355.3	[10,15)	81.3265	99.8851	99.6929	99.4024	99.3722	99.7256	99.3621
	GCA_000171795.2	[5,10)	86.1888	99.8167	99.7954	99.7647	99.4827	99.7037	99.1816
	GCA_000178115.2	[5,10)	0	99.9946	99.6046	99.8972	99.9525	99.9682	99.9446
	GCA_000178835.2	[10,15)	0	99.9902	99.899	99.9126	99.9055	99.9637	99.9574
	GCA_000179395.2	[2,5)	75.1078	99.9927	99.9768	99.7272	99.824	99.9076	99.919
	GCA_000179635.2	[5,10)	0	99.9939	99.9335	99.6684	99.8903	99.9031	99.949
	GCA_000180515.2	[5,10)	98.6775	99.843	99.7191	99.4002	99.4022	99.5327	98.9258
	GCA_000182875.1	[10,15)	81.4591	99.9271	99.8059	99.4688	99.5745	99.7195	99.4836
	GCA_000183155.1	[10,15)	99.995	99.9485	99.6198	99.4595	99.5827	99.7503	99.6757
	GCA_000184085.1	[10,15)	77.1868	99.7945	99.766	99.7938	99.584	99.2299	99.1992
	GCA_000184205.1	[2,5)	0	99.7901	99.8713	99.7021	99.1562	99.6251	99.2379
	GCA_000184925.1	[15,20)	0	99.9801	99.7665	99.9311	99.7819	99.9712	99.8848
	GCA_000185745.1	[10,15)	0	99.9911	99.7717	99.9896	99.9662	99.9469	99.9381
	GCA_000186225.1	[15,20)	77.7357	99.995	99.8462	99.7325	99.8833	99.8549	99.9142
	GCA_000186265.1	[5,10)	76.5537	99.9914	99.729	99.4311	99.7368	99.6573	99.8275
	GCA_000186405.1	[5,10)	81.7238	99.8517	99.6883	99.1865	99.5551	99.7442	99.5263
	GCA_000188715.1	[10,15)	89.5067	99.9325	99.6528	99.1947	99.6882	99.7145	99.4918
	GCA_000189415.1	[5,10)	0	99.9963	99.9327	99.8369	99.9351	99.6742	99.6691
	GCA_000190435.1	[5,10)	0	99.9976	99.9888	99.5382	99.7694	99.9808	99.9671
	GCA_000190535.1	[15,20)	0	99.9134	99.9731	99.9148	99.9052	99.9235	99.8814
	GCA_000190575.1	[2,5)	77.7357	99.9874	99.9577	99.5984	99.7774	99.906	99.8974
	GCA_000190595.1	[5,10)	77.0864	99.9598	99.7532	99.6578	99.7415	99.6025	99.474
	GCA_000191425.1	[5,10)	97.8571	99.4993	99.7543	97.7535	99.4253	99.7021	98.3735
	GCA_000191445.1	[10,15)	0	99.6095	99.6182	99.2629	99.2128	99.5375	99.0125
	GCA_000191465.1	[10,15)	99.0467	99.5766	99.2602	95.5228	99.2555	99.6425	98.8843
	GCA_000191485.1	[10,15)	97.8144	99.4294	99.4591	99.532	98.9264	99.4488	98.4843
	GCA_000191505.1	[5,10)	97.8253	99.5439	98.7677	98.8848	99.029	99.4233	98.7122
	GCA_000191525.1	[2,5)	0	99.6413	99.6281	99.5966	98.3973	99.7075	98.7995
	GCA_000191905.1	[2,5)	77.1131	99.9947	99.978	99.7496	99.8803	99.8412	99.9153
	GCA_000192395.2	[10,15)	0	99.9866	99.956	99.9553	99.8984	99.9628	99.9533
	GCA_000192705.1	[15,20)	98.3198	99.911	99.4968	99.6111	99.5716	99.5935	99.4288
	GCA_000193205.1	[10,15)	0	99.9716	99.7236	98.9968	99.6008	99.6917	99.7198
	GCA_000193395.1	[5,10)	83.9797	99.9896	99.8251	99.4904	99.8982	99.8448	99.7287
	GCA_000193595.3	[10,15)	78.1216	99.9426	99.9918	99.8736	99.7928	99.809	99.8077
	GCA_000195275.1	[5,10)	0	99.8752	99.8525	99.9754	99.9623	99.8425	99.8303
	GCA_000195315.1	[5,10)	0	99.9979	99.969	99.9766	99.9134	99.9893	99.9529
	GCA_000195575.1	[5,10)	0	99.9918	99.9254	99.6542	99.831	99.8491	99.9176
	GCA_000195675.1	[10,15)	76.4683	99.8786	99.3301	98.9552	99.6929	99.4981	99.3333
	GCA_000195715.1	[5,10)	98.4568	99.9268	99.9711	99.9019	99.8966	99.9281	99.4567
	GCA_000195755.1	[10,15)	79.3404	99.9736	99.9605	99.9823	99.9155	99.9372	99.9331
	GCA_000196055.1	[5,10)	83.7877	99.8441	99.5966	99.6737	99.3363	99.7495	99.6701
	GCA_000196275.1	[10,15)	75.4506	99.9975	99.9884	99.9824	99.9396	99.9774	99.9724
	GCA_000196295.1	[15,20)	93.4481	99.7631	99.4164	99.2728	99.2803	99.5828	99.2292
	GCA_000196315.1	[10,15)	0	99.983	99.9485	99.4677	99.9172	99.8947	99.9366
	GCA_000196455.1	>=20	0	99.9848	99.9757	99.8842	99.9767	99.9433	99.9483
	GCA_000196535.1	[5,10)	0	99.9934	99.9923	99.9551	99.9061	99.9821	99.9539
	GCA_000196595.1	[10,15)	0	99.9176	99.6098	99.43	99.5524	99.8235	99.4511
	GCA_000197875.1	[5,10)	0	99.7789	99.5831	99.0168	99.05	99.409	99.1758
	GCA_000198775.1	[5,10)	76.8423	99.9884	99.7871	99.6301	99.5677	99.7104	99.8326
	GCA_000200475.1	[2,5)	96.5907	99.692	99.0949	98.9416	98.5876	99.2941	98.9181
	GCA_000203195.1	[5,10)	80.3628	99.9262	99.7303	99.3307	99.5241	99.4321	99.0516
	GCA_000203955.1	[10,15)	74.9082	99.916	99.4469	98.0976	99.0304	98.8973	98.9447
	GCA_000204565.1	[5,10)	77.5459	99.9412	99.8175	99.4026	99.6583	99.7149	99.7824
	GCA_000204625.1	[5,10)	79.8746	99.8665	99.7524	99.1817	99.3646	99.7459	99.3952
	GCA_000208405.1	[10,15)	0	99.9909	99.9837	99.8842	98.7224	99.9065	99.8626
	GCA_000209675.1	[5,10)	0	99.9919	99.8055	99.7482	99.7783	99.8469	99.8365
	GCA_000210415.1	[10,15)	0	99.9068	99.8022	99.5364	99.5558	99.67	99.5695
	GCA_000210435.1	[5,10)	96.2458	99.9116	99.864	99.499	99.4117	99.6761	99.5704
	GCA_000210455.1	[5,10)	99.9943	99.9184	99.4742	99.6674	99.5829	99.6391	99.5724
	GCA_000210835.1	[5,10)	79.2046	99.9418	99.7937	99.3519	99.6621	99.3001	99.5405
	GCA_000210875.1	[2,5)	82.0271	99.8232	99.505	98.2306	99.0741	99.2835	99.0554
	GCA_000210895.1	[2,5)	82.0271	99.9937	99.8963	99.6609	99.7921	99.6934	99.7712
	GCA_000210935.1	[5,10)	99.4478	99.8861	99.7264	99.5955	99.236	99.7217	99.1537
	GCA_000210955.1	[10,15)	86.6514	99.8959	99.7472	99.5395	99.5083	99.7598	99.3999
	GCA_000210975.1	[2,5)	0	99.8967	99.7611	99.5261	99.4729	99.6265	99.328
	GCA_000210995.1	[5,10)	99.5899	99.8651	99.7432	99.4426	99.5804	99.7482	99.2526
	GCA_000211015.1	[10,15)	99.9885	99.9075	99.6812	99.5758	99.5869	99.7783	99.2926
	GCA_000211035.2	[2,5)	99.9885	99.904	99.727	99.7501	99.5104	99.7233	99.3499
	GCA_000211055.2	[5,10)	98.7144	99.92	99.6707	99.641	99.501	99.7497	99.3518
	GCA_000211075.1	[5,10)	98.766	99.9248	99.704	99.5442	99.4358	99.6097	99.3437
	GCA_000211095.1	>=20	98.7484	99.8687	99.7426	99.1075	99.5305	99.6861	99.1807
	GCA_000211235.1	[10,15)	99.9943	99.9286	99.6825	99.6023	99.6697	99.8068	99.5721
	GCA_000211855.3	[2,5)	0	99.9772	99.9642	99.6214	99.7406	99.7528	99.8176
	GCA_000212375.1	[2,5)	0	99.9955	99.9549	99.9567	99.8895	99.9354	99.9041
	GCA_000212415.1	[15,20)	0	99.9968	99.9825	99.9033	99.9559	99.9918	99.9292
	GCA_000212675.2	[10,15)	0	99.9981	99.9936	99.8598	99.8971	99.96	99.9763
	GCA_000212975.1	[15,20)	76.8081	99.9322	99.7662	99.8711	99.8178	99.9763	99.1578
	GCA_000213825.1	[5,10)	79.3481	99.9958	99.9226	99.5618	99.8016	99.7928	99.837
	GCA_000213955.1	[15,20)	0	99.7059	99.5395	99.9692	99.9282	99.9492	99.9253
	GCA_000214355.1	[5,10)	0	99.9922	99.857	99.8187	99.1909	99.7304	99.9029
	GCA_000214375.1	[5,10)	0	99.891	99.9191	99.4546	99.9841	99.9661	99.8999
	GCA_000214705.1	[10,15)	0	99.9925	99.4805	98.8014	99.9274	99.9577	99.9489
	GCA_000215085.1	[10,15)	0	99.9969	99.8048	99.9613	99.8189	99.9844	99.9252
	GCA_000217655.1	[5,10)	0	99.9344	99.9853	99.8092	99.3572	99.5623	99.6518
	GCA_000218855.1	[5,10)	77.355	99.9964	99.7356	99.9431	99.8693	99.9277	99.8886
	GCA_000219725.1	[10,15)	0	99.9921	99.8187	99.7129	99.8257	99.9897	99.8684
	GCA_000219765.1	[10,15)	81.3265	99.9135	99.6721	99.2846	99.5165	99.4097	99.404
	GCA_000220625.1	[5,10)	0	99.9947	99.7946	99.1375	99.7754	99.9302	99.8689
	GCA_000221985.1	[5,10)	79.9357	99.8536	99.721	99.1005	99.0074	99.1223	98.8935
	GCA_000224085.1	[5,10)	0	99.9962	99.9909	99.9545	99.9496	99.9748	99.9524
	GCA_000225345.1	>=20	0	99.9959	99.954	99.8966	99.9323	99.9214	99.8746
	GCA_000230295.1	[5,10)	98.9086	99.8699	99.6679	99.4858	99.5771	99.5987	99.0248
	GCA_000231405.3	[5,10)	0	99.9954	99.9604	99.9607	99.9235	99.9577	99.933
	GCA_000231865.1	[5,10)	99.7793	99.8842	99.8649	99.3707	99.4903	99.7869	99.3898
	GCA_000231885.1	>=20	96.8932	99.8573	99.7254	98.7594	99.4356	99.6299	99.2441
	GCA_000231905.1	[15,20)	96.1536	99.8492	99.7255	99.1642	99.3834	99.4501	99.1818
	GCA_000231925.1	[5,10)	96.8144	99.7859	99.4302	98.7883	99.2287	99.3662	99.0044
	GCA_000233575.1	[15,20)	79.3481	99.8293	99.7992	99.5175	99.5186	99.7882	99.3313
	GCA_000233735.1	[5,10)	0	99.9329	99.8323	99.6573	99.8876	99.8704	99.6781
	GCA_000234745.1	[5,10)	82.1527	99.9287	99.7619	99.734	99.6605	99.681	99.6516
	GCA_000236065.1	[5,10)	80.664	99.9961	99.9076	99.1789	99.522	99.6475	99.6781
	GCA_000236475.1	[10,15)	0	99.9174	99.4307	99.4579	99.4226	99.5772	99.4485
	GCA_000237085.1	[5,10)	0	99.9898	99.9436	99.7446	99.9028	99.8628	99.7635
	GCA_000238215.1	[15,20)	0	99.9473	99.6346	99.6146	99.7229	99.5997	99.5894
	GCA_000241025.2	[2,5)	0	99.9338	99.3731	99.4106	99.6916	99.5628	99.5992
	GCA_000241895.1	[5,10)	0	99.9957	99.9477	99.8384	99.9011	99.9417	99.936
	GCA_000242335.3	>=20	0	99.993	99.8872	99.8832	99.8971	99.9274	99.8241
	GCA_000243135.3	[2,5)	0	99.9967	99.992	99.76	99.8244	99.7904	99.8556
	GCA_000244875.1	[5,10)	0	99.928	99.7974	99.8461	99.8582	99.8512	99.8942
	GCA_000246835.1	[5,10)	80.2627	99.9476	99.3367	99.5087	99.3508	99.4681	99.5349
	GCA_000247605.1	[15,20)	0	99.9686	99.9808	99.977	99.9238	99.6581	99.9509
	GCA_000250905.1	[5,10)	83.2085	99.874	99.8343	99.7557	99.5117	99.5605	98.7294
	GCA_000250925.1	[5,10)	98.9204	99.8577	99.7869	99.5943	99.5797	99.4609	99.3775
	GCA_000251085.2	[10,15)	78.4759	99.8905	99.1257	99.5714	99.5096	99.665	99.412
	GCA_000252855.1	[5,10)	99.995	99.9472	99.7111	99.3864	99.8632	99.7215	99.7411
	GCA_000253155.1	[5,10)	86.6514	99.9411	99.6209	98.9597	99.2005	98.922	99.0329
	GCA_000253195.1	[15,20)	74.9809	99.8706	99.3289	99.2085	99.2282	99.4028	99.3124
	GCA_000253215.1	[5,10)	0	99.6205	99.8036	99.3534	99.0258	99.6411	98.9353
	GCA_000253275.1	[2,5)	0	99.986	99.9604	99.88	99.8076	99.8737	99.7651
	GCA_000253315.1	[10,15)	80.5223	99.905	99.6058	99.0034	99.2532	99.1957	99.1813
	GCA_000253335.1	[5,10)	80.13	99.8436	99.2872	97.6764	99.2252	99.2816	99.1615
	GCA_000253395.1	[10,15)	80.3422	99.9167	99.7574	99.094	99.4957	99.6641	99.4898
	GCA_000255615.3	[10,15)	0	99.9861	99.9672	99.8871	99.921	99.9774	99.9348
	GCA_000255915.1	>=20	78.938	99.9117	99.7283	99.3915	99.4848	99.6467	99.3536
	GCA_000259545.1	[10,15)	79.7212	99.9039	99.7006	99.6384	99.6023	99.6955	99.4347
	GCA_000260515.1	[2,5)	99.9965	99.9292	99.7761	98.9146	99.6159	99.7224	99.2081
	GCA_000261025.1	[5,10)	0	99.9624	99.7503	98.6268	99.7563	99.741	99.529
	GCA_000262145.1	[5,10)	81.5041	99.9481	99.7716	99.2662	99.1918	99.3364	99.3907
	GCA_000262675.1	[5,10)	89.2282	99.9324	99.7629	99.4578	99.5287	99.7299	99.5603
	GCA_000265295.1	[10,15)	0	99.9979	99.8749	99.9594	99.9662	99.9169	99.975
	GCA_000265365.1	[10,15)	0	99.9929	99.93	99.8688	99.9363	99.9451	99.9364
	GCA_000265385.1	[10,15)	76.5668	99.9872	99.9838	99.8663	99.9572	99.9394	99.8779
	GCA_000265465.1	[5,10)	0	99.9846	99.3865	99.7746	99.7759	99.9589	99.9757
	GCA_000265545.1	[5,10)	0	99.8999	99.8349	99.8104	99.4657	99.6223	99.5656
	GCA_000269925.1	[5,10)	99.9753	99.9912	99.902	99.9406	99.8464	99.8893	99.8011
	GCA_000269945.1	[15,20)	99.9753	99.99	99.9839	99.8931	99.8252	99.9409	99.9069
	GCA_000270085.1	[10,15)	0	99.9903	99.9552	99.9622	99.9804	99.9618	99.7482
	GCA_000270145.1	[10,15)	95.9917	99.9399	99.7124	99.5857	99.6754	99.4083	99.4495
	GCA_000270165.1	[5,10)	95.9917	99.9184	99.6866	99.3921	99.456	99.5644	99.4111
	GCA_000270205.1	[10,15)	77.3756	99.9723	99.8476	99.7419	99.9185	99.891	99.7879
	GCA_000270225.1	[15,20)	0	99.9032	99.5172	99.5696	99.4778	99.5595	99.3857
	GCA_000270285.1	[5,10)	77.1871	99.9743	99.898	99.3668	99.9118	99.809	99.927
	GCA_000270305.1	[2,5)	0	99.9965	99.9265	97.4587	99.9159	99.898	99.9329
	GCA_000271865.1	[10,15)	79.8285	99.9311	99.5849	99.6708	99.6388	99.7138	99.631
	GCA_000279165.1	[2,5)	76.3518	99.9966	99.9684	99.8214	99.7855	99.8553	99.8936
	GCA_000283555.1	[5,10)	0	99.9938	99.987	99.5495	99.6684	99.9008	99.9138
	GCA_000283635.1	[2,5)	0	99.9018	99.4721	99.3906	99.2871	99.1442	99.089
	GCA_000284095.1	[10,15)	0	99.9931	99.9328	99.9585	99.9021	99.9703	99.9541
	GCA_000284235.1	[5,10)	84.3008	99.9936	99.8819	99.7093	99.764	99.9293	99.8651
	GCA_000284355.1	[10,15)	84.3008	99.9386	99.6045	99.6977	99.9141	99.8568	99.8295
	GCA_000284435.1	[15,20)	0	99.9752	99.8967	99.8598	99.8686	99.9259	99.8553
	GCA_000284575.1	[10,15)	79.286	99.9228	99.6644	99.6289	99.6065	99.6301	99.1834
	GCA_000286695.1	[10,15)	0	99.987	99.9429	99.8392	99.4595	99.9889	99.9628
	GCA_000294495.1	[10,15)	0	99.8656	99.701	99.1771	99.374	99.7007	99.253
	GCA_000295655.1	[5,10)	0	99.8957	99.7391	99.3111	99.4467	99.7109	99.5694
	GCA_000299015.1	[10,15)	79.286	99.9051	99.7176	99.484	99.4558	99.6744	99.3145
	GCA_000299135.1	[5,10)	0	99.9191	99.8255	99.7479	99.7292	99.9022	99.508
	GCA_000302475.2	[5,10)	80.2412	99.8898	99.5383	99.6657	99.6993	99.5784	99.3608
	GCA_000302555.4	[5,10)	99.1848	99.7995	99.7469	97.5928	99.3071	99.8157	99.4169
	GCA_000305335.1	[10,15)	89.2282	99.907	99.5948	98.705	99.2747	99.2499	99.2352
	GCA_000306805.1	[10,15)	79.3944	99.913	99.4383	98.7212	99.2404	99.2217	99.3016
	GCA_000306945.1	>=20	0	99.8863	99.5205	97.4867	99.5527	99.6973	99.6292
	GCA_000307125.1	[5,10)	99.9981	99.9343	99.6414	98.6183	99.5182	99.3251	99.4422
	GCA_000307185.1	[5,10)	79.5317	99.9014	99.8042	99.428	99.5764	99.5888	99.5383
	GCA_000307535.1	[5,10)	79.8558	99.8865	99.6871	99.2686	99.3767	99.7757	99.5422
	GCA_000312685.1	[10,15)	79.4544	99.9075	99.5995	98.9786	99.4654	99.5103	99.4315
	GCA_000317855.1	[2,5)	80.3805	99.8967	99.7859	98.4042	99.5742	99.6137	99.1721
	GCA_000317935.1	[10,15)	98.3912	99.8772	99.4391	99.5234	99.4832	99.6082	99.4512
	GCA_000317955.1	[10,15)	98.4568	99.8663	99.5979	99.2073	99.5469	99.1444	99.1593
	GCA_000317975.2	[5,10)	0	99.9948	99.8054	99.8389	99.8748	99.9154	99.9204
	GCA_000331695.1	[5,10)	0	99.9508	99.7451	99.3953	99.8814	99.7922	99.7703
	GCA_000331715.1	[15,20)	0	99.9937	99.9989	99.9992	99.9635	99.9167	99.9825
	GCA_000331995.1	>=20	99.9966	99.9823	99.9674	99.9017	99.951	99.9586	99.9227
	GCA_000332115.1	[10,15)	76.5537	99.9851	99.6042	99.6045	99.9146	99.9491	99.9432
	GCA_000340885.1	[10,15)	78.5841	99.987	99.928	99.6961	99.6335	99.7931	99.8234
	GCA_000341465.2	[15,20)	77.1424	99.9918	99.9285	99.5339	99.8652	99.7516	99.8301
	GCA_000341485.2	[5,10)	76.9265	99.9817	99.8884	99.6381	99.7713	99.7569	99.8172
	GCA_000344575.1	[5,10)	79.1886	99.8679	99.6833	98.9582	99.1397	99.5164	99.4306
	GCA_000344765.1	[15,20)	80.5316	99.9087	99.6659	99.3151	99.5321	99.699	99.4653
	GCA_000347595.1	[5,10)	79.6028	99.9365	99.7784	99.4084	99.0558	99.6817	99.5764
	GCA_000349765.1	[5,10)	99.9612	99.9647	99.9071	99.5958	99.7304	99.8246	99.8346
	GCA_000349785.1	[15,20)	99.7845	99.935	99.8613	99.6498	99.8186	99.8649	99.7676
	GCA_000349885.2	[10,15)	99.9966	99.9281	99.9258	99.9183	99.9772	99.9763	99.8303
	GCA_000349925.2	[5,10)	98.9204	99.9327	99.6867	99.0873	99.5071	99.8453	99.4684
	GCA_000376645.1	[5,10)	0	99.9714	99.8312	99.3997	99.7923	99.8356	99.8416
	GCA_000385925.1	[5,10)	0	99.9823	99.8875	99.5932	99.577	99.6318	99.6569
	GCA_000389635.1	[2,5)	76.8439	99.9945	99.9153	99.8063	99.7868	99.7079	99.8607
	GCA_000390245.1	[10,15)	80.2586	99.8251	99.6641	99.1039	98.802	99.424	99.1467
	GCA_000400875.1	[5,10)	92.5042	99.8538	99.3821	97.901	98.9923	98.8296	99.0564
	GCA_000402035.1	[5,10)	76.7141	99.9931	99.834	99.0681	99.4061	99.5036	99.6354
	GCA_000403625.1	[5,10)	79.8666	99.9838	99.8813	99.7716	99.6899	99.7492	99.7754
	GCA_000404205.1	>=20	0	99.9901	99.977	99.9374	99.8912	99.9605	99.9521
	GCA_000422045.1	[10,15)	80.1166	99.9032	99.6241	99.6766	99.5177	99.746	99.359
	GCA_000422095.1	[5,10)	98.8041	99.9451	99.8667	99.5809	99.7384	99.8114	99.8364
	GCA_000422145.1	[10,15)	0	99.9516	99.817	99.5315	99.4083	99.8085	99.7794
	GCA_000427035.1	[2,5)	99.2853	99.9263	99.8913	99.731	99.75	99.8198	99.6254
	GCA_000427055.1	[5,10)	98.7019	99.8098	99.8536	99.2681	99.3709	99.3647	99.2115
	GCA_000427075.1	[5,10)	98.7118	99.8586	99.6696	98.8146	99.2475	99.6661	99.2562
	GCA_000427275.1	[5,10)	98.8041	99.9163	99.8266	99.1941	99.3802	99.7104	99.5246
	GCA_000430385.1	[5,10)	0	99.8286	99.4338	99.6935	99.4091	99.622	99.4751
	GCA_000439395.1	[5,10)	79.2977	99.8979	99.4174	98.9724	99.1752	99.4145	99.3514
	GCA_000439735.1	[5,10)	99.9612	99.951	99.7674	99.4376	99.731	99.843	99.8413
	GCA_000441535.1	[5,10)	0	99.9322	99.7136	98.855	99.2794	99.2621	99.4191
	GCA_000448685.2	[5,10)	96.1349	99.8383	99.354	98.8297	99.0001	99.0717	99.0907
	GCA_000463355.1	[10,15)	98.2977	99.8966	99.404	98.8032	99.1903	99.1246	99.2696
	GCA_000463385.1	[2,5)	98.2977	99.8486	99.3406	98.7191	99.2053	98.8666	99.0837
	GCA_000463395.1	[5,10)	80.3677	99.9266	99.3075	97.5185	99.2878	99.1842	99.3181
	GCA_000463425.1	[2,5)	79.6946	99.8932	99.3237	98.7489	99.0726	99.2843	99.2964
	GCA_000463445.1	[5,10)	80.2127	99.9202	99.4008	98.9532	99.1002	99.1693	99.3079
	GCA_000463465.1	[5,10)	95.7218	99.825	99.3475	98.6852	99.1412	99.1276	99.1691
	GCA_000463505.1	[15,20)	95.7218	99.8948	99.4041	98.755	99.3007	99.1678	99.3438
	GCA_000465235.1	[15,20)	86.1888	99.9195	99.8817	99.7311	99.5808	99.8764	99.6179
	GCA_000465255.1	[5,10)	0	99.8436	99.6562	99.5232	99.0818	99.4619	98.9567
	GCA_000466065.2	>=20	76.3309	99.8886	99.8563	99.6965	99.5831	99.8984	99.5035
	GCA_000466075.2	[5,10)	0	99.8824	99.8647	99.346	99.4027	99.919	99.5017
	GCA_000468955.1	[15,20)	0	99.8929	99.5291	99.2471	99.2785	99.4333	99.3482
	GCA_000471985.1	[15,20)	79.3957	99.8735	99.4642	99.4873	99.5649	99.6619	99.3988
	GCA_000473995.1	[5,10)	75.3324	99.9934	99.82	99.4677	99.6405	99.6595	99.7766
	GCA_000477035.2	[5,10)	76.7269	99.9966	99.8356	99.4556	99.6014	99.6956	99.7602
	GCA_000477435.1	[10,15)	76.2607	99.9894	99.9625	99.8825	99.9325	99.8668	99.8178
	GCA_000478255.2	[5,10)	79.362	99.9219	99.6018	99.3881	99.5398	99.6105	99.5311
	GCA_000478925.1	[5,10)	79.3335	99.8983	99.3451	98.0924	99.2327	99.0661	99.2164
	GCA_000479315.1	[5,10)	97.1926	99.9184	99.5964	99.1353	99.4146	99.1959	99.2585
	GCA_000479335.1	[10,15)	97.1926	99.9031	99.7031	99.3352	99.4134	99.3488	99.396
	GCA_000479375.2	[5,10)	0	99.9167	99.5867	99.279	99.3673	99.5781	99.4541
	GCA_000484505.1	[5,10)	77.048	99.9848	99.6896	98.8919	99.7403	99.7374	99.8203
	GCA_000493735.1	[10,15)	0	99.9934	99.7635	99.7997	99.8362	99.7008	99.8095
	GCA_000493775.1	[5,10)	0	99.9138	99.8465	98.7839	99.516	99.7007	99.5384
	GCA_000494895.1	[2,5)	96.8144	99.7595	98.2132	99.113	98.99	99.4821	99.0821
	GCA_000495505.1	[5,10)	0	99.9627	99.7622	99.82	99.6529	99.6007	99.6625
	GCA_000495935.2	[5,10)	0	99.9366	99.5732	99.5966	99.8096	99.7809	99.8128
	GCA_000499485.1	[10,15)	0	99.9162	99.6473	99.5034	99.4309	99.4948	99.2927
	GCA_000506785.2	[10,15)	77.2174	99.9276	99.7565	99.5324	99.4895	99.5948	99.4629
	GCA_000507245.1	[2,5)	0	99.9923	99.9802	99.8803	98.8277	99.8803	99.8185
	GCA_000512395.1	[5,10)	79.6562	99.9248	99.7754	99.7426	99.426	99.7379	99.6379
	GCA_000521605.1	[10,15)	82.1527	99.9688	99.777	99.1894	99.3566	99.4666	99.4956
	GCA_000521655.1	[5,10)	0	99.9202	99.6569	98.7691	99.1988	99.2809	99.3473
	GCA_000521685.1	[5,10)	0	99.9149	99.6171	99.1406	99.2426	99.3015	99.3381
	GCA_000521695.1	[10,15)	79.1013	99.9292	99.6179	98.7038	99.2942	99.3326	99.377
	GCA_000521725.1	[2,5)	99.4642	99.9287	99.7976	99.5392	99.6785	99.5399	99.5615
	GCA_000521745.1	>=20	99.4642	99.949	99.7875	98.9378	99.6938	99.7012	99.6892
	GCA_000521765.1	>=20	98.1487	99.9336	99.5294	98.4867	99.4173	99.3845	99.48
	GCA_000550745.1	[10,15)	0	99.957	99.8759	99.9068	99.8761	99.8968	99.8396
	GCA_000550785.1	[5,10)	0	99.9893	99.988	99.837	99.9103	99.9307	99.9199
	GCA_000577895.1	[5,10)	76.8439	99.977	99.8395	99.774	99.7184	99.9415	99.8843
	GCA_000583775.1	[2,5)	97.1912	99.7617	99.6193	99.6817	98.8106	99.5069	98.6626
	GCA_000583795.1	[10,15)	97.1912	99.9194	99.8653	99.7178	99.5871	99.8391	99.1662
	GCA_000597865.1	[5,10)	0	99.9806	99.9561	99.9441	99.8869	99.9721	99.8988
	GCA_000599965.1	[2,5)	80.7088	99.8882	99.8995	99.4667	99.4239	99.7547	99.212
	GCA_000600005.1	[5,10)	0	99.9919	99.7889	99.9856	99.9011	99.9801	99.9599
	GCA_000604045.1	>=20	99.6822	99.9422	99.7389	99.2017	99.7431	99.7017	99.5749
	GCA_000604105.1	[2,5)	0	99.9954	99.9774	99.5611	99.8973	99.8244	99.9152
	GCA_000604125.1	[10,15)	0	99.9521	99.9851	99.9805	99.9684	99.9759	99.9314
	GCA_000612055.1	[10,15)	97.9723	99.943	99.7499	99.449	99.68	99.5525	99.5316
	GCA_000612485.1	[10,15)	76.7954	99.9857	99.7929	98.8046	99.6464	99.6297	99.7955
	GCA_000626595.1	[2,5)	97.7402	99.6247	99.6375	99.5189	99.196	99.6953	99.0953
	GCA_000632435.1	[15,20)	0	99.8287	99.7536	95.0783	99.2412	99.5884	98.8018
	GCA_000636115.1	[2,5)	98.7508	99.8926	99.8849	99.601	99.7661	99.8152	99.6854
	GCA_000648525.1	[5,10)	99.9882	99.9921	99.9127	99.5905	99.8514	99.6711	99.9056
	GCA_000648555.1	[15,20)	99.9882	99.9888	99.9007	99.434	99.856	99.6669	99.8163
	GCA_000688775.2	[5,10)	86.5549	99.932	99.6768	98.7547	98.9734	99.0232	99.0561
	GCA_000689235.1	[5,10)	80.6118	99.8932	99.7489	99.8865	99.7249	99.772	99.5727
	GCA_000695895.1	[5,10)	0	99.998	99.9342	99.6649	99.783	99.794	99.8993
	GCA_000696505.1	[5,10)	80.5728	99.9184	99.6333	99.36	99.3739	99.5524	99.3881
	GCA_000698365.1	[5,10)	79.2714	99.8368	99.3772	99.0671	99.1106	99.2958	99.0621
	GCA_000698885.1	[5,10)	79.6066	99.9335	99.8379	99.5131	99.5948	99.7498	99.5672
	GCA_000709435.1	[10,15)	0	99.9648	99.5984	99.7138	99.6657	99.8173	99.4729
	GCA_000723465.1	[5,10)	0	99.9925	99.8802	99.6887	99.757	99.9706	99.9482
	GCA_000723505.1	[10,15)	0	99.7226	99.8023	99.9708	99.8201	99.939	99.8465
	GCA_000724605.1	[2,5)	0	99.9972	99.9795	99.4613	99.9006	99.8722	99.9152
	GCA_000730205.1	>=20	96.3529	99.9483	99.5786	99.3777	99.708	99.5383	99.3549
	GCA_000730215.2	[5,10)	99.5729	99.8946	99.889	99.7008	99.6988	99.7657	99.4306
	GCA_000730255.1	[5,10)	99.1059	99.8821	99.8088	99.748	99.5219	99.7703	99.5956
	GCA_000732355.1	[10,15)	79.8089	99.8521	99.7522	98.8442	99.5221	99.5288	99.2075
	GCA_000732385.1	[10,15)	83.7877	99.8863	99.8045	99.8044	99.0209	99.869	97.6049
	GCA_000732425.1	[15,20)	98.522	99.9134	99.5654	99.6809	99.5065	99.843	99.235
	GCA_000734055.1	[10,15)	0	99.9373	99.7431	99.7225	99.6191	99.7287	99.5329
	GCA_000736415.1	[5,10)	77.4113	99.996	99.9713	99.8827	99.7934	99.9134	99.9364
	GCA_000737085.1	[5,10)	98.0645	99.7825	99.823	99.459	99.7046	99.668	99.3327
	GCA_000738045.1	[10,15)	99.0108	99.9576	99.7841	99.8271	99.7992	99.7649	99.8096
	GCA_000738065.1	[15,20)	99.8483	99.962	99.8723	99.7444	99.8363	99.8497	99.7704
	GCA_000739435.1	[10,15)	0	99.9535	99.701	99.2041	99.3948	99.4171	99.429
	GCA_000740985.1	[2,5)	98.2421	99.8543	99.4187	98.951	99.2665	99.2731	99.2083
	GCA_000742795.1	[15,20)	98.2421	99.9259	99.6878	99.3676	99.5342	99.489	99.4309
	GCA_000742975.1	[5,10)	0	99.9269	99.9089	99.8238	99.7715	99.8342	99.5618
	GCA_000743015.1	[10,15)	99.1626	99.8596	99.6065	99.5749	99.5016	99.8238	99.1595
	GCA_000747315.1	[5,10)	78.6825	99.9961	99.9795	99.8588	99.7693	99.9396	99.949
	GCA_000750195.1	[15,20)	76.9183	99.9366	99.9056	99.7611	99.8988	99.8852	99.8971
	GCA_000750435.1	[10,15)	99.9952	99.9955	99.9656	99.6752	99.5552	99.8298	99.8599
	GCA_000750475.1	[5,10)	99.9952	99.9937	99.9089	99.6905	99.5709	99.8593	99.8961
	GCA_000754275.1	[5,10)	99.8646	99.9231	99.7709	99.5011	99.5688	99.7152	99.5698
	GCA_000754365.1	[5,10)	77.8615	99.9655	99.9267	98.777	99.8657	99.1869	99.8062
	GCA_000754405.1	[5,10)	77.4845	99.9325	98.8137	96.6188	99.7501	99.5519	99.6295
	GCA_000755145.1	[5,10)	0	99.9895	99.8921	99.1017	99.811	99.762	99.7873
	GCA_000755765.1	[10,15)	99.3621	99.9139	99.7891	99.3538	99.5811	99.7604	99.1803
	GCA_000755785.1	[5,10)	99.9579	99.9096	99.7683	99.3609	99.3397	99.755	99.3022
	GCA_000755825.1	[15,20)	99.5251	99.9396	99.7345	99.2398	99.7055	99.7757	99.2727
	GCA_000755845.1	[5,10)	99.8532	99.9152	99.7342	99.6052	99.3794	99.7349	99.1449
	GCA_000756025.2	[5,10)	99.9579	99.9143	99.7443	99.3859	99.2991	99.7854	99.15
	GCA_000756065.1	[5,10)	99.9963	99.921	99.6455	99.17	99.6493	99.7663	99.3252
	GCA_000756085.1	[2,5)	99.5374	99.9181	99.609	99.5445	99.5674	99.7482	99.2599
	GCA_000756125.1	[5,10)	99.9964	99.9197	99.7502	99.4033	99.5459	99.7893	99.1814
	GCA_000756145.1	[5,10)	99.9964	99.9117	99.7387	99.5848	99.6497	99.7419	99.1403
	GCA_000756485.1	[5,10)	98.9234	99.8559	99.7033	99.6708	98.8792	99.7547	99.1159
	GCA_000761115.1	[5,10)	0	99.894	99.7681	99.5564	99.3366	99.5824	99.4958
	GCA_000764595.1	[2,5)	77.1424	99.8612	99.7097	98.8393	98.9926	99.2922	99.1516
	GCA_000767075.1	[2,5)	99.4961	99.8906	99.6187	99.2583	99.3553	99.5463	99.35
	GCA_000767415.1	[5,10)	0	99.9887	99.9289	99.932	99.7823	99.9118	99.8623
	GCA_000767505.1	[15,20)	99.252	99.8958	99.821	99.6368	99.6525	99.8619	99.4876
	GCA_000767745.1	[5,10)	77.7722	99.9589	99.7187	99.6963	99.7303	99.6948	99.7113
	GCA_000770455.1	[15,20)	99.9975	99.9226	99.6811	99.1155	99.569	99.7215	99.1511
	GCA_000770535.1	[10,15)	99.9975	99.9258	99.7259	98.7313	99.5183	99.7135	99.1732
	GCA_000772185.1	>=20	98.887	99.8756	99.6584	99.6335	99.5935	99.6704	99.296
	GCA_000772245.1	[5,10)	98.9498	99.8746	99.569	99.7169	99.683	99.7076	99.3974
	GCA_000775995.1	[5,10)	0	99.9944	99.9766	99.6102	99.8824	99.9371	99.9457
	GCA_000782855.1	[5,10)	83.4192	99.8524	99.7821	99.7498	99.4932	99.7158	98.5852
	GCA_000785515.1	[10,15)	99.9544	99.9288	99.6612	98.9886	99.2952	99.2994	99.3354
	GCA_000787195.2	[5,10)	99.7345	99.4021	99.8786	99.231	99.262	99.8703	96.9333
	GCA_000789355.1	[5,10)	77.1904	99.9155	99.5175	99.0354	99.3922	99.1391	99.2714
	GCA_000789395.1	[10,15)	78.6324	99.9963	99.9477	99.6099	99.648	99.8469	99.8764
	GCA_000800235.1	[10,15)	99.8698	99.4925	99.9755	99.5789	99.5143	99.8439	99.0278
	GCA_000800275.1	[5,10)	97.8325	99.5337	99.787	99.6117	99.7384	99.9736	99.0066
	GCA_000800315.1	[5,10)	99.761	99.5754	99.9055	99.2956	99.6422	99.8474	98.9161
	GCA_000800355.1	[5,10)	99.7566	99.4488	98.905	99.8329	99.6078	99.5923	97.9705
	GCA_000800415.1	[10,15)	99.8919	99.4417	99.6011	99.0777	99.3571	99.9106	96.0418
	GCA_000801145.1	[5,10)	0	99.96	99.78	99.0547	99.3981	99.4793	99.1441
	GCA_000807175.1	[2,5)	99.9997	99.996	99.9718	99.7473	99.9136	99.8079	99.7557
	GCA_000807225.1	[5,10)	0	99.9159	99.6287	99.5677	99.4604	99.5948	99.2655
	GCA_000807255.1	[5,10)	99.9997	99.9877	99.8706	99.9005	98.582	99.7036	99.8752
	GCA_000807375.1	[5,10)	98.3894	99.8787	99.4801	99.5409	99.4396	99.5345	99.4843
	GCA_000814265.1	[2,5)	0	99.9483	99.7074	99.7765	99.5198	99.6644	99.5634
	GCA_000814825.1	[5,10)	0	99.9978	99.9904	99.6108	99.8231	99.8984	99.9561
	GCA_000816065.1	[10,15)	76.623	99.9443	99.7379	99.6604	99.7117	99.6013	99.4795
	GCA_000816165.1	[10,15)	0	99.5567	99.4982	99.5387	99.1183	99.5623	99.1371
	GCA_000816225.1	[10,15)	77.4113	99.9684	99.6382	99.0618	99.4245	99.158	99.2771
	GCA_000816305.1	[10,15)	90.0561	99.9785	99.7625	99.2205	99.3039	99.4264	99.4527
	GCA_000816365.1	[5,10)	90.0561	99.9383	99.509	99.1049	99.3231	99.1813	99.2265
	GCA_000816425.1	[5,10)	0	99.9493	99.5889	98.9696	99.3485	99.0988	99.1662
	GCA_000816785.1	[5,10)	79.1703	99.621	99.8568	99.4555	99.2753	99.5433	99.5505
	GCA_000816945.1	[5,10)	77.0456	99.8943	99.4715	99.1105	99.2601	99.4308	99.3739
	GCA_000817005.1	[10,15)	97.7033	99.8884	99.499	99.02	99.4589	99.3903	99.1073
	GCA_000817065.1	[5,10)	79.3396	99.9313	99.4918	99.6408	99.5948	99.656	99.4975
	GCA_000817935.1	[10,15)	76.889	99.9148	99.5364	99.3378	99.4004	99.5489	99.4341
	GCA_000818035.1	>=20	0	99.9659	99.9328	99.6475	99.7305	99.8093	99.6682
	GCA_000819525.1	>=20	0	99.9335	99.7779	99.3421	99.7131	99.8081	99.7432
	GCA_000827935.1	[5,10)	99.9961	99.977	99.4634	99.0227	99.5104	99.265	99.5086
	GCA_000827955.1	[5,10)	99.9961	99.9641	99.55	99.1354	99.5798	99.2941	99.4404
	GCA_000828715.1	[5,10)	0	99.9961	99.9251	99.7905	99.8732	99.8515	99.7308
	GCA_000829015.1	[5,10)	97.7926	99.8632	99.4503	99.3044	99.2814	99.3608	99.3348
	GCA_000829295.1	[15,20)	96.3529	99.9425	99.6383	99.2376	99.5273	99.38	99.4643
	GCA_000829375.1	[5,10)	0	99.9817	99.8272	99.8705	99.9179	99.8822	99.9196
	GCA_000830805.1	[5,10)	99.9995	99.8667	99.812	99.7776	99.5674	99.8802	99.7177
	GCA_000830845.1	[5,10)	99.9995	99.4765	99.4157	99.7965	99.5578	99.9182	99.7019
	GCA_000830865.1	[5,10)	99.9995	99.8823	99.4685	99.6329	99.5006	99.8971	99.6412
	GCA_000831105.1	[10,15)	98.8533	99.9116	99.7916	99.4833	99.6909	99.706	99.5582
	GCA_000831125.1	[5,10)	99.7368	99.882	99.8791	99.6251	99.4963	99.6993	99.6347
	GCA_000831145.1	[10,15)	99.7368	99.8929	99.7739	99.7703	99.7019	99.6272	99.5949
	GCA_000831165.1	[5,10)	99.6754	99.9042	99.3958	98.6036	99.2721	99.2244	99.2727
	GCA_000831205.1	[2,5)	99.963	99.9663	99.9124	99.7219	99.9326	99.6639	99.9378
	GCA_000831225.1	[15,20)	99.963	99.9762	99.9655	99.365	99.9494	99.9261	99.8713
	GCA_000831485.1	[10,15)	99.8685	99.972	99.9103	99.7754	99.7334	99.7305	99.6079
	GCA_000833025.1	[2,5)	77.0864	99.8874	99.7537	99.6606	99.5323	99.6487	99.5782
	GCA_000833105.2	[2,5)	77.3839	99.8864	99.746	99.3463	99.4808	99.4728	99.301
	GCA_000835285.1	[15,20)	98.5469	99.7777	98.8553	99.5382	99.4954	99.6419	99.4315
	GCA_000835305.1	[5,10)	98.9762	99.8327	99.8153	99.7812	99.6931	99.7476	99.2221
	GCA_000835365.1	[2,5)	99.1693	99.8212	99.8671	99.2488	99.5103	99.6548	99.3012
	GCA_000931575.1	[10,15)	98.1957	99.8761	99.5349	99.0968	99.278	99.546	99.1958
	GCA_000931605.1	[15,20)	97.4875	99.8678	99.5418	97.8662	99.2442	99.5404	99.3292
	GCA_000931625.1	[5,10)	98.8201	99.8779	99.5803	98.8908	99.3088	99.5839	99.2468
	GCA_000932055.2	[5,10)	99.9984	99.9172	99.7552	99.5962	99.7416	99.7287	99.5825
	GCA_000934305.1	[2,5)	98.0645	99.655	99.3694	99.4622	99.3123	99.555	97.645
	GCA_000940845.1	[5,10)	74.7883	99.9607	99.6269	99.7759	99.6717	99.6671	99.703
	GCA_000941055.1	[5,10)	0	99.8566	99.89	99.8225	99.8693	99.8171	99.7792
	GCA_000952975.1	[2,5)	0	99.9967	99.9994	99.5824	99.8473	99.7829	99.9502
	GCA_000953095.1	>=20	99.5471	99.9204	99.7852	99.1966	99.6375	99.7551	99.1718
	GCA_000953215.1	[5,10)	0	99.9964	99.7932	99.9733	99.8874	99.9761	99.9509
	GCA_000953275.1	[10,15)	99.3465	99.9305	99.7337	99.6372	99.7448	99.7311	99.566
	GCA_000953535.1	[10,15)	0	99.994	99.9604	99.9546	99.9533	99.9714	99.9386
	GCA_000953575.1	[15,20)	0	99.9816	99.9837	99.945	99.9026	99.9356	99.9221
	GCA_000959125.1	[5,10)	99.9965	99.91	99.7534	99.0463	99.5751	99.7651	98.8638
	GCA_000959145.1	>=20	80.664	99.9425	99.7594	99.4292	99.6942	99.7623	99.2678
	GCA_000959245.1	[10,15)	76.7954	99.9641	99.7192	98.9486	98.9986	99.2984	99.2339
	GCA_000959505.1	[10,15)	75.1078	99.9612	99.7554	98.7792	99.0166	99.2724	99.1646
	GCA_000959525.1	[2,5)	0	99.8325	99.1951	98.0857	98.6621	98.6909	98.8492
	GCA_000959725.1	[10,15)	0	99.9947	99.8534	99.4183	99.3158	99.6311	99.6457
	GCA_000963635.1	[10,15)	99.992	99.9565	99.3662	99.4176	99.778	99.8852	99.7663
	GCA_000963675.1	[5,10)	99.992	99.9578	99.8762	99.0829	99.8005	99.8285	99.8086
	GCA_000963865.1	[5,10)	0	99.9683	99.9994	99.7775	99.9339	99.928	99.8974
	GCA_000965785.1	[10,15)	99.1251	99.9558	99.8149	99.7626	99.7778	99.5864	99.704
	GCA_000967115.1	[2,5)	77.048	99.957	99.4521	98.757	99.3395	99.2273	99.2023
	GCA_000967135.1	[5,10)	0	99.9774	99.8083	99.5948	99.5868	99.6525	99.7538
	GCA_000967445.1	[5,10)	83.2085	99.8975	99.7059	98.8005	99.701	99.7078	99.5735
	GCA_000968335.1	[5,10)	96.5907	99.8481	99.3722	98.8967	99.0183	99.3511	99.1277
	GCA_000968375.1	[5,10)	78.3652	99.9847	99.749	99.0871	99.5604	99.5152	99.6294
	GCA_000970665.2	[5,10)	98.3148	99.9238	99.4712	98.9669	99.4712	99.2369	99.2722
	GCA_000971665.1	[15,20)	99.2879	99.9289	99.7169	99.5123	99.5259	99.6708	99.5335
	GCA_000973085.1	>=20	0	99.9566	99.9071	99.573	99.902	99.9548	99.8834
	GCA_000973525.1	[15,20)	81.1442	99.9846	99.8924	99.8902	99.712	99.7851	99.815
	GCA_000973565.1	[5,10)	81.1442	99.8749	99.7685	99.676	99.5079	99.6441	99.4763
	GCA_000973625.1	[5,10)	0	99.9984	99.8988	99.9429	99.9603	99.9922	99.9693
	GCA_000973705.1	[5,10)	99.9989	99.9483	99.59	99.5905	99.2585	99.5125	99.4515
	GCA_000981525.1	[15,20)	0	99.9969	99.9618	99.9442	99.8871	99.9281	99.9212
	GCA_000988655.1	[10,15)	99.8208	99.9947	99.9328	99.9139	99.9238	99.9842	99.9267
	GCA_000988685.1	[5,10)	99.8208	99.9875	99.93	99.7072	99.8785	99.9422	99.9313
	GCA_000993745.1	[5,10)	99.9974	99.9269	99.7626	98.9377	99.5037	99.808	99.2673
	GCA_000993765.1	[10,15)	99.8841	99.9112	99.7419	99.3982	99.5104	99.8419	99.3423
	GCA_001008015.1	[5,10)	99.9886	99.9406	99.7377	98.6021	99.6293	99.7458	99.4943
	GCA_001010825.1	[5,10)	75.8611	99.9056	99.6722	99.2879	99.5102	99.5389	99.515
	GCA_001013565.1	[15,20)	99.996	99.9329	99.9779	99.4977	99.7867	99.9404	99.5736
	GCA_001014285.1	[10,15)	99.9966	99.9085	99.7772	99.6372	98.8902	99.8089	99.4195
	GCA_001014305.1	[15,20)	98.9234	99.9041	99.7804	99.4213	99.7163	99.7494	99.4158
	GCA_001017615.1	[10,15)	99.8248	99.907	99.7063	98.8995	99.544	99.6117	99.2467
	GCA_001019635.1	[10,15)	98.9216	99.8583	99.6627	99.8145	99.3556	99.7742	99.3373
	GCA_001019675.1	[15,20)	98.8713	99.8763	99.7682	99.5843	99.5796	99.7955	99.0401
	GCA_001019695.1	[15,20)	99.1626	99.8702	99.807	99.551	99.4252	99.7486	99.2712
	GCA_001020185.2	[5,10)	99.9728	99.9061	99.6668	99.468	99.5483	99.8582	99.5403
	GCA_001020205.1	[10,15)	99.9989	99.9586	99.7083	99.6001	99.3408	99.6027	99.4534
	GCA_001021025.1	[5,10)	0	99.9605	99.9649	99.728	99.8834	99.945	99.8476
	GCA_001021955.1	[10,15)	99.939	99.9103	99.8054	99.4719	99.5904	99.8626	99.5449
	GCA_001023495.1	[5,10)	99.9709	99.9107	99.6477	99.4067	99.5959	99.718	99.3023
	GCA_001026925.1	[10,15)	99.8182	99.9161	99.7629	99.5484	99.8205	99.8808	99.4829
	GCA_001029815.1	[5,10)	98.8137	99.5136	98.4749	99.1643	99.3939	99.5346	98.168
	GCA_001029835.1	[15,20)	99.0467	99.5069	99.5707	99.4283	99.0993	99.5168	98.9717
	GCA_001038625.1	[5,10)	77.7015	99.9853	99.6815	99.2879	99.5708	99.429	99.624
	GCA_001039695.2	[5,10)	99.9797	99.9088	99.7388	99.7083	99.4504	99.801	99.4344
	GCA_001042635.1	[10,15)	74.9082	99.9884	99.8463	99.5103	99.5875	99.7375	99.7803
	GCA_001042715.1	[2,5)	0	99.9898	99.9105	99.932	99.7778	99.8603	99.8739
	GCA_001046835.1	[5,10)	0	99.9629	99.9812	99.9051	99.707	99.9536	99.8833
	GCA_001047225.1	[10,15)	99.5303	99.7382	99.8102	98.4689	99.0488	99.7125	99.0704
	GCA_001047255.1	[5,10)	99.5704	99.7454	99.849	99.1053	99.3628	99.6358	99.2494
	GCA_001047275.1	[2,5)	99.6991	99.7185	99.6312	98.8422	99.3808	99.7462	99.1624
	GCA_001051055.1	[2,5)	98.2138	99.9004	99.602	98.8799	99.08	99.0244	99.1983
	GCA_001051095.1	[5,10)	99.9628	99.9245	99.5876	99.0704	98.4887	99.7251	99.4961
	GCA_001051115.1	>=20	0	99.9664	99.8351	98.5945	99.8147	99.6796	99.4029
	GCA_001077535.1	[10,15)	0	99.9197	99.7241	99.8305	99.7285	99.7733	99.538
	GCA_001188835.1	[10,15)	99.9922	99.9747	99.6338	97.959	99.5713	99.7225	99.7655
	GCA_001189555.1	[10,15)	0	99.9398	99.6838	99.4521	99.6687	99.5338	99.5662
	GCA_001190745.1	[5,10)	0	99.9954	99.9604	99.9892	99.9679	99.7472	99.9605
	GCA_001190755.1	[5,10)	0	99.9958	99.998	99.9457	99.9112	99.9441	99.9185
	GCA_001190805.1	[10,15)	99.9368	99.8792	99.8268	99.8081	99.7343	99.774	99.7583
	GCA_001190865.1	[5,10)	99.6063	99.8846	99.6203	95.9847	99.2987	99.6884	98.8971
	GCA_001190885.1	[5,10)	99.2676	99.9172	99.7989	99.8061	99.7118	99.7648	99.4413
	GCA_001191585.1	[10,15)	99.6822	99.9365	99.7432	99.4724	99.6956	99.6792	99.6018
	GCA_001255215.1	[10,15)	98.6574	99.8784	99.457	99.6182	99.368	99.5635	99.0137
	GCA_001262015.1	[5,10)	0	99.9886	99.7936	99.4607	99.8419	99.5375	99.7338
	GCA_001262035.1	[2,5)	79.5386	99.919	99.9321	99.3767	98.9542	99.3625	99.6275
	GCA_001262055.1	[5,10)	0	99.9855	99.9069	99.4842	99.856	99.8753	99.9166
	GCA_001263815.1	[10,15)	0	99.8968	99.5043	99.4187	99.5426	99.656	99.4389
	GCA_001266635.1	[10,15)	99.0149	99.879	99.3521	99.3011	99.6202	99.4872	99.3921
	GCA_001267515.1	[10,15)	91.6729	99.9776	99.7032	98.6283	99.4041	99.3594	99.5206
	GCA_001267805.1	[5,10)	98.9386	99.8742	99.7042	99.7621	99.4613	99.6759	99.3319
	GCA_001267845.1	[10,15)	99.2839	99.8461	99.7679	99.7078	99.6089	99.8164	99.3773
	GCA_001272635.1	[5,10)	99.7057	99.8634	99.6895	98.3592	99.3449	99.6842	99.2801
	GCA_001274535.1	[5,10)	74.8746	99.9965	99.9199	99.8279	99.8307	99.904	99.8906
	GCA_001274615.1	[10,15)	98.3427	99.8918	99.6447	99.6871	99.4517	99.5703	99.2756
	GCA_001274835.1	[2,5)	99.8483	99.9586	99.8696	99.7462	99.8339	99.7558	99.7587
	GCA_001275545.2	[15,20)	99.9767	99.8876	99.8926	99.4624	99.691	99.8548	99.7236
	GCA_001277875.1	[2,5)	99.9972	99.9259	99.4217	99.436	99.6191	99.7761	99.0257
	GCA_001277895.1	[5,10)	99.9972	99.9187	99.696	99.5534	99.6655	99.7832	99.1998
	GCA_001278825.1	[5,10)	0	99.959	99.5202	99.0944	99.6279	99.2799	99.3356
	GCA_001278845.1	[10,15)	76.623	99.9647	99.7313	99.7041	99.6305	99.7826	99.6301
	GCA_001278905.1	[2,5)	75.4244	99.9725	99.8514	99.6125	99.4019	99.711	99.7386
	GCA_001280285.1	[5,10)	99.2777	99.9243	99.711	99.3824	99.6224	99.6715	99.5905
	GCA_001281025.1	[10,15)	92.3655	99.7906	99.6428	98.546	99.0509	99.2209	98.8966
	GCA_001281085.1	[2,5)	97.9723	99.9119	99.7318	99.6899	99.5974	99.4363	99.4152
	GCA_001281105.1	[5,10)	98.3148	99.9188	99.6642	99.3415	99.4688	99.3218	99.3847
	GCA_001281425.1	[10,15)	0	99.9729	99.8287	99.4589	99.4652	99.7487	99.7619
	GCA_001281465.1	[5,10)	79.0933	99.9967	99.9508	99.2351	99.4225	99.6138	99.7303
	GCA_001286525.1	[5,10)	99.1251	99.9435	99.7879	99.8007	99.76	99.7923	99.6755
	GCA_001296085.1	[10,15)	96.8356	99.8707	99.5517	98.4562	99.2513	99.1704	99.1711
	GCA_001296125.1	[15,20)	92.1766	99.918	99.4802	98.1484	99.3829	99.193	99.2659
	GCA_001296145.1	[5,10)	96.8356	99.871	99.4278	97.5173	99.1313	99.1082	99.0894
	GCA_001296165.1	[5,10)	92.1766	99.9301	99.4416	98.3455	99.3544	99.2081	99.269
	GCA_001296185.1	[10,15)	75.3821	99.9318	99.5155	97.2926	99.384	99.2483	99.326
	GCA_001296205.1	[5,10)	87.818	99.8766	99.1296	98.5772	99.0705	99.1045	99.2887
	GCA_001299555.1	[5,10)	97.3414	99.9532	99.5035	98.9747	99.3015	99.0843	99.254
	GCA_001304715.1	[5,10)	0	99.9949	99.9334	99.7807	99.7329	99.9117	99.9177
	GCA_001304735.1	[5,10)	98.2903	99.9009	99.5543	99.4459	99.3884	99.4132	99.3371
	GCA_001305715.1	[15,20)	99.1078	99.9088	99.7331	99.2623	99.5876	99.6809	99.3149
	GCA_001307525.1	[10,15)	99.9924	99.9397	99.9986	99.8072	99.9039	99.7063	99.6426
	GCA_001307585.1	[5,10)	99.9971	99.9119	99.9804	99.914	99.8476	99.8816	99.3635
	GCA_001307625.1	[5,10)	99.992	99.9177	99.9967	99.7659	99.9095	99.9344	99.3785
	GCA_001307665.1	[10,15)	99.995	99.9213	99.992	99.4216	99.8903	99.8405	99.7905
	GCA_001307705.1	[5,10)	99.9935	99.9231	99.9819	98.8475	99.819	99.9624	99.5733
	GCA_001310225.1	[10,15)	0	99.9966	99.9382	99.6487	99.838	99.8832	99.927
	GCA_001310255.1	[10,15)	75.7371	99.9886	99.9969	99.9469	99.7316	99.953	99.9681
	GCA_001314265.1	[5,10)	98.1967	99.8685	99.4969	99.6572	99.443	99.4554	99.1817
	GCA_001314975.1	[2,5)	80.3543	99.9615	99.8308	99.6008	99.6191	99.7145	99.7659
	GCA_001314995.1	[5,10)	79.2046	99.9892	99.8349	99.4446	99.8365	99.711	99.7756
	GCA_001318245.1	[5,10)	99.3685	99.8975	99.659	99.5441	99.4649	99.7088	99.0323
	GCA_001318345.1	[10,15)	0	99.9734	99.9304	99.8285	99.6631	99.8916	99.9067
	GCA_001411495.1	[5,10)	76.8081	99.9229	99.5743	98.099	99.0916	98.9158	99.0189
	GCA_001412295.1	[2,5)	98.9262	99.8298	98.7676	99.7871	99.2624	99.7229	99.5426
	GCA_001412635.1	[5,10)	95.1838	99.8572	99.3248	99.1615	99.1538	99.1309	99.172
	GCA_001417635.1	[5,10)	99.0033	99.9105	99.8799	99.5505	99.5411	99.8255	98.9688
	GCA_001430825.1	[10,15)	0	99.9723	99.9235	99.9809	99.939	99.9104	99.8675
	GCA_001430865.1	[2,5)	0	99.9963	99.9751	99.6919	99.8722	99.8961	99.9485
	GCA_001431805.1	[5,10)	77.7856	99.9945	99.6657	99.9748	99.9623	99.9543	99.9681
	GCA_001433955.1	[10,15)	96.5518	99.9121	99.5548	97.6464	99.1809	99.1811	99.1868
	GCA_001444325.1	[5,10)	98.3427	99.8964	99.6877	99.7396	99.158	99.5225	99.3087
	GCA_001444445.1	[5,10)	83.9797	99.7617	99.9521	99.2761	99.6393	99.8656	99.794
	GCA_001447175.1	[5,10)	99.263	99.918	99.6678	99.5648	99.5373	99.6872	99.4954
	GCA_001448985.1	[10,15)	99.4925	99.9315	99.8583	99.8336	99.6992	99.8333	99.6632
	GCA_001455085.1	[5,10)	98.8057	99.917	99.6475	98.514	99.0911	99.1637	99.1243
	GCA_001455105.1	[2,5)	98.8057	99.9033	99.5822	98.5919	99.2261	99.1313	99.1577
	GCA_001455145.1	[5,10)	90.9537	99.8642	99.5925	98.2028	98.9837	99.2113	99.1415
	GCA_001456065.2	[10,15)	99.9854	99.9794	99.8715	99.8585	99.892	99.8278	99.8743
	GCA_001456155.1	[5,10)	0	99.9955	99.8476	99.801	99.9156	99.8894	99.7516
	GCA_001457555.1	[5,10)	96.5518	99.8919	99.4986	97.8184	99.0695	99.057	99.056
	GCA_001457635.1	[5,10)	98.6	99.8816	99.6975	99.3322	99.4393	99.6872	99.106
	GCA_001457655.1	[10,15)	99.4961	99.8925	99.6063	99.1439	99.3205	99.5346	99.3202
	GCA_001457695.1	[2,5)	97.6596	99.7347	99.3522	99.4285	99.0502	99.5674	98.9416
	GCA_001458475.1	[2,5)	0	99.96	99.9753	99.9572	99.6926	99.6975	99.7653
	GCA_001460855.1	[10,15)	79.2714	99.923	99.639	99.1678	99.3733	99.4536	99.4849
	GCA_001465175.1	[10,15)	99.8564	99.9743	99.8447	99.627	99.8688	99.7459	99.7631
	GCA_001477575.1	[5,10)	80.8024	99.9247	99.2903	99.2962	99.3891	99.3312	99.3109
	GCA_001477615.1	[10,15)	0	99.9552	99.8351	99.3749	99.3921	99.4871	99.4506
	GCA_001481655.1	[2,5)	0	99.9312	99.5672	99.6821	99.6893	99.4504	99.6104
	GCA_001481725.1	>=20	0	99.9884	99.799	99.9074	99.9469	99.8948	99.8599
	GCA_001481755.1	[5,10)	99.8248	99.9041	99.7555	99.5379	99.4122	99.6567	99.2715
	GCA_001483385.1	[15,20)	0	99.9516	99.7185	99.1542	99.6993	99.7547	99.7865
	GCA_001483845.1	[10,15)	99.2131	99.926	99.7572	99.6043	99.5785	99.8448	99.4274
	GCA_001483865.1	[10,15)	0	99.9952	99.951	99.844	99.7596	99.9041	99.877
	GCA_001483965.1	[10,15)	0	99.995	99.9799	99.6095	99.7076	99.8798	99.9418
	GCA_001484645.1	[5,10)	0	99.9457	99.7215	99.6236	99.5007	99.298	99.3665
	GCA_001484725.1	[5,10)	0	99.9829	99.8663	99.703	99.8387	99.6952	99.7795
	GCA_001506185.1	[5,10)	99.9643	99.8301	99.459	99.9082	99.7058	99.8953	99.1966
	GCA_001506205.1	[5,10)	99.9593	99.8508	99.9313	99.8518	99.6591	99.903	99.4923
	GCA_001506225.1	[5,10)	99.9721	99.8882	99.888	99.8173	99.661	99.944	99.5412
	GCA_001506285.1	[5,10)	99.9752	99.8879	99.7854	99.9207	99.3563	99.8813	99.4649
	GCA_001506305.1	[15,20)	99.9685	99.868	99.8784	99.9086	98.9736	99.9468	99.4044
	GCA_001506345.1	[10,15)	99.9716	99.8219	99.742	99.8784	99.4596	99.7461	99.4873
	GCA_001506405.1	[5,10)	99.9773	99.857	99.9348	99.5455	99.6568	99.8462	99.422
	GCA_001506425.1	[5,10)	99.9814	99.8259	99.9136	99.925	99.5948	99.8781	99.3697
	GCA_001506485.1	[5,10)	99.9716	99.9331	99.8211	99.8969	99.7371	99.9477	99.465
	GCA_001506505.1	[5,10)	99.9869	99.8891	99.4262	99.8967	99.5415	99.9452	99.3909
	GCA_001506545.1	[2,5)	99.9781	99.7557	99.9528	99.8983	99.6835	99.9636	99.4071
	GCA_001506565.1	[15,20)	99.9807	99.9043	99.6504	99.4314	99.2408	99.8227	98.8935
	GCA_001506585.1	[15,20)	99.9773	99.836	99.9259	99.5506	99.5611	99.6647	99.0734
	GCA_001506605.1	[10,15)	99.9411	99.8753	99.8342	99.7278	99.5366	99.8766	99.3621
	GCA_001506625.1	[5,10)	99.9627	99.8679	99.7291	99.9304	99.6645	99.7769	99.3316
	GCA_001506645.1	[10,15)	99.9724	99.8484	99.7631	98.0497	99.3732	99.8522	99.1319
	GCA_001506665.1	[5,10)	99.969	99.8168	99.9187	99.7325	99.6701	99.9404	98.949
	GCA_001506725.1	>=20	99.9755	99.8143	99.7436	99.9178	99.4247	99.9026	99.0108
	GCA_001506805.1	[10,15)	99.9657	99.8673	99.9204	99.8821	99.6102	99.9265	98.5373
	GCA_001506825.1	>=20	99.9627	99.8667	99.8633	99.7601	99.6924	99.9361	99.3302
	GCA_001506865.1	[5,10)	99.9613	99.8835	99.7109	99.7398	99.6409	99.8803	98.7245
	GCA_001506885.1	[10,15)	99.9869	99.8606	99.7526	99.6359	99.6536	99.9352	98.4712
	GCA_001506905.1	[5,10)	99.9693	99.7078	99.9258	99.5695	99.7259	99.9266	99.3945
	GCA_001506965.1	[10,15)	99.9798	99.868	99.7655	99.9083	99.6406	99.9352	99.3375
	GCA_001506985.1	[5,10)	99.9807	99.8557	99.7337	99.899	99.5112	99.9645	99.4683
	GCA_001507005.1	[10,15)	99.9594	99.8611	99.9179	99.8744	99.6919	99.9508	99.1475
	GCA_001507025.1	[10,15)	99.9703	99.8692	99.8684	99.9418	99.5734	99.9314	99.5308
	GCA_001507045.1	[5,10)	99.9781	99.9258	99.6451	99.8894	99.7075	99.9632	98.8055
	GCA_001507065.1	[5,10)	99.9714	99.8883	99.9273	99.831	98.9536	99.9485	99.2824
	GCA_001507105.1	[10,15)	99.9724	99.8108	99.8564	96.3636	99.6095	99.916	98.6391
	GCA_001507145.1	[15,20)	99.9669	99.7874	99.9096	99.8994	99.7295	99.886	98.7236
	GCA_001507185.1	[10,15)	99.9766	99.7623	99.9534	99.8887	99.6405	99.8641	98.8676
	GCA_001507225.1	[10,15)	99.9752	99.8012	99.7524	99.9101	99.6817	99.7239	99.3078
	GCA_001507265.1	[10,15)	99.9613	99.8753	99.8465	99.8361	99.6125	99.9198	99.1186
	GCA_001509895.1	[10,15)	99.9954	99.9465	99.925	99.9088	99.8196	99.9129	99.6376
	GCA_001513745.1	[5,10)	78.0552	99.9303	99.8315	99.2655	99.3873	99.5383	99.4245
	GCA_001514435.1	[5,10)	99.8855	99.9252	99.6836	99.6167	99.425	99.557	99.4019
	GCA_001518795.1	[10,15)	98.7435	99.951	99.5093	99.5417	99.4644	99.6683	99.5404
	GCA_001534645.1	[5,10)	99.2193	99.9491	98.7355	99.0929	99.6867	99.5453	99.466
	GCA_001535505.1	[2,5)	98.8432	99.8802	99.5618	99.4209	99.4433	99.714	99.349
	GCA_001535565.1	>=20	99.951	99.9034	99.6373	99.1891	99.3298	99.6891	99.3473
	GCA_001543085.1	[5,10)	99.9544	99.9193	99.5093	98.9123	99.3107	99.3326	99.2066
	GCA_001543105.1	[10,15)	0	99.9934	99.9901	99.9642	99.6547	99.9543	99.8926
	GCA_001543145.1	[10,15)	0	99.9751	99.972	95.171	99.6511	99.9335	99.8868
	GCA_001543175.1	[5,10)	0	99.961	99.8445	99.5145	99.7585	99.6723	99.7438
	GCA_001543205.1	[5,10)	98.7435	99.9078	99.4772	97.9767	99.235	99.4806	99.5102
	GCA_001543245.1	>=20	0	99.9109	99.8848	99.6143	99.9325	99.7819	99.7619
	GCA_001543285.1	>=20	0	99.9379	99.5689	99.4533	99.6243	99.5709	99.4588
	GCA_001543325.1	[5,10)	76.4531	99.9849	99.9406	99.9298	99.8954	99.6767	99.8713
	GCA_001543345.1	[15,20)	0	99.9887	99.9131	99.6318	99.859	99.9366	99.8285
	GCA_001545095.1	[5,10)	0	99.9937	99.8859	92.4684	99.9204	99.8387	99.8333
	GCA_001547715.1	[10,15)	99.9966	99.8865	99.7384	99.678	99.6246	99.6479	99.3636
	GCA_001547775.1	[5,10)	99.6372	99.9236	99.6414	98.5841	99.5684	99.5828	99.559
	GCA_001547815.1	[10,15)	99.939	99.8918	99.8478	99.6851	99.6429	99.9085	99.4399
	GCA_001547835.1	[2,5)	99.9628	99.9045	99.0354	99.4119	99.2631	99.8884	99.4233
	GCA_001547855.1	[5,10)	98.8218	99.897	99.6538	99.3293	99.6107	99.2915	99.0792
	GCA_001547875.1	[10,15)	98.8218	99.9405	99.7654	99.5944	99.3056	99.5045	99.3412
	GCA_001548195.1	[10,15)	99.9974	99.9633	99.7873	99.7748	99.7103	99.6194	99.5526
	GCA_001548235.1	[5,10)	76.9548	99.9641	99.4624	99.2531	99.6866	99.4335	99.5276
	GCA_001552035.1	[5,10)	99.0173	99.8813	99.6041	99.2895	99.4788	99.5893	99.45
	GCA_001553545.1	[5,10)	0	99.9954	99.9818	99.2689	99.9198	99.9672	99.8899
	GCA_001553565.1	[10,15)	76.9548	99.9939	99.9354	99.6654	99.6455	99.8225	99.8822
	GCA_001553645.1	[5,10)	75.3324	99.9806	99.9231	99.4635	99.7503	99.8517	99.8687
	GCA_001553685.1	[10,15)	83.8614	99.9057	99.6678	98.9566	99.365	99.4498	99.4823
	GCA_001553915.1	[5,10)	0	99.9728	99.8974	99.8944	99.9331	99.9034	99.7988
	GCA_001553935.1	>=20	75.0048	99.9165	99.9246	99.7749	99.9171	99.8368	99.8594
	GCA_001554015.1	>=20	0	99.9633	99.7679	99.5863	99.8657	99.6106	99.6441
	GCA_001558215.1	[5,10)	79.0595	99.9005	98.7508	99.7303	99.5927	99.7387	99.6382
	GCA_001558395.1	[10,15)	99.9713	99.8929	99.9825	99.3288	99.7735	99.6635	99.2503
	GCA_001558915.1	[5,10)	98.2138	99.9542	99.7668	99.2245	99.3529	99.4166	99.4718
	GCA_001559175.1	[10,15)	99.9231	99.9251	99.6204	99.4544	99.581	99.789	99.3485
	GCA_001559195.1	[15,20)	93.0715	99.982	99.7492	99.1428	99.5193	99.3531	99.4513
	GCA_001560895.1	[2,5)	92.3655	99.8023	99.7499	98.8746	98.8106	98.8795	98.8334
	GCA_001561955.1	[2,5)	0	99.9947	99.9608	100	99.8402	99.8841	99.8773
	GCA_001563565.1	[15,20)	98.2829	99.8489	99.6416	99.2399	99.2147	99.6964	99.2814
	GCA_001564455.1	[15,20)	0	99.9904	99.9552	99.9516	99.9285	99.9668	99.9398
	GCA_001572685.1	[5,10)	99.0153	99.8654	99.7361	99.3408	99.396	99.6311	99.2974
	GCA_001577795.1	[5,10)	99.8707	99.9203	99.7014	99.7418	99.5503	99.7943	99.587
	GCA_001578435.1	[5,10)	0	99.8883	99.5298	99.3832	99.4948	99.5893	99.4744
	GCA_001579765.1	[10,15)	98.2339	99.9021	99.5188	99.2878	99.4607	99.414	99.3935
	GCA_001579785.1	[15,20)	97.0499	99.9275	99.6274	99.5616	99.5447	99.6114	99.5037
	GCA_001584145.1	[5,10)	76.9652	99.9966	99.872	99.4804	99.7452	99.8482	99.8774
	GCA_001587155.1	[2,5)	97.3414	99.9392	99.5304	98.7346	99.2455	99.027	99.2587
	GCA_001587175.1	>=20	0	99.9596	99.6983	99.1635	99.5919	99.2485	99.394
	GCA_001592385.1	[5,10)	99.9767	99.9028	99.8859	99.3051	99.6859	99.7915	99.511
	GCA_001592425.1	[5,10)	99.9881	99.9346	99.7915	99.7724	99.4145	99.8261	99.5952
	GCA_001594245.1	[10,15)	97.6084	99.9372	99.6105	99.2833	99.7038	99.7259	99.5925
	GCA_001594265.1	[15,20)	99.7757	99.9365	99.735	99.7145	99.3655	99.6509	99.6104
	GCA_001596175.2	[5,10)	99.9992	99.9563	99.9347	99.7461	99.9661	99.9026	99.8893
	GCA_001598035.1	[10,15)	0	99.9264	99.8559	99.7134	99.8169	99.8484	99.8456
	GCA_001602155.1	>=20	99.9886	99.9886	99.9516	99.9377	99.9711	99.9251	99.8579
	GCA_001605075.1	[5,10)	99.9932	99.9336	99.8729	99.7235	99.9159	99.9796	99.51
	GCA_001605095.1	[10,15)	99.9951	99.6144	99.9595	99.5871	99.8899	99.8964	99.6025
	GCA_001605155.1	[5,10)	99.995	99.9194	99.9736	98.9967	99.8786	99.8309	99.7505
	GCA_001605175.1	[10,15)	99.9948	99.9285	99.9686	99.7427	99.8743	99.9079	99.7804
	GCA_001605195.1	[5,10)	99.9941	99.9357	99.9848	99.8925	99.7815	99.9311	99.6407
	GCA_001605235.1	[5,10)	99.9951	99.9222	99.9827	99.864	99.9101	99.911	99.7351
	GCA_001605275.1	[15,20)	99.9731	99.9099	99.8175	99.4943	99.8553	99.8931	99.3431
	GCA_001605295.1	[15,20)	99.9731	99.9391	99.871	99.7708	99.7734	99.7216	99.6604
	GCA_001605385.1	[5,10)	99.9934	99.9348	99.9757	98.587	99.9045	99.8584	99.3046
	GCA_001605405.1	[10,15)	99.9945	99.9172	99.9478	99.1603	99.9049	99.9792	99.3378
	GCA_001605425.1	[2,5)	99.994	99.6257	99.9952	99.9064	99.9071	99.7538	99.5087
	GCA_001605445.1	[15,20)	99.9895	99.9267	99.9916	99.7999	99.8862	99.795	99.6312
	GCA_001605485.1	[10,15)	99.9945	99.9415	99.9877	99.5823	99.9073	99.97	99.6277
	GCA_001605605.1	[10,15)	99.9935	99.925	99.9618	98.7272	99.9	99.7803	99.5167
	GCA_001605685.1	[5,10)	99.9924	99.9471	99.9892	99.6442	99.9078	99.9282	99.6099
	GCA_001606115.1	[5,10)	92.1729	99.9283	99.6306	98.332	98.9761	99.0586	99.0154
	GCA_001610935.1	[5,10)	99.7057	99.8596	99.7529	99.2934	99.3582	99.5211	99.268
	GCA_001611055.1	[5,10)	77.3136	99.9784	99.8133	99.518	99.4593	99.6395	99.6754
	GCA_001611135.1	[5,10)	0	99.9878	99.949	98.7949	99.8074	99.9007	99.8502
	GCA_001611775.1	[5,10)	96.996	99.9065	99.4496	99.1048	99.2373	99.4991	99.3064
	GCA_001612475.1	[15,20)	0	99.9266	99.6475	99.5738	99.5698	99.5083	99.4396
	GCA_001618465.2	[10,15)	99.9992	99.9597	99.9458	99.9464	99.9597	99.9315	99.902
	GCA_001618505.2	[10,15)	99.9969	99.9593	99.933	99.8976	99.9743	99.8901	99.8875
	GCA_001620285.1	[5,10)	99.2839	99.9114	99.531	99.755	99.5716	99.7724	99.476
	GCA_001623565.1	[10,15)	78.4759	99.9559	99.868	99.5532	99.7054	99.7472	99.7134
	GCA_001628735.1	[5,10)	99.9796	99.9298	99.5385	99.7763	99.9245	99.8066	99.588
	GCA_001635895.1	[5,10)	99.8353	99.8564	99.7341	99.709	99.1823	99.5342	99.4372
	GCA_001635935.1	[5,10)	99.9797	99.8746	99.7769	99.6117	99.2405	99.8282	99.1108
	GCA_001635975.1	[5,10)	99.9562	99.8717	99.7448	99.7844	99.5801	99.7891	99.3006
	GCA_001638845.2	[5,10)	98.9431	99.829	99.6628	99.7546	99.4937	99.772	98.8612
	GCA_001639125.1	[15,20)	99.404	99.9274	99.8489	99.5562	99.5741	99.8927	99.4865
	GCA_001640765.1	[2,5)	99.9722	99.841	99.7564	99.0037	99.3122	99.3977	99.1255
	GCA_001640865.1	>=20	0	99.9665	99.803	99.5519	99.8728	99.8361	99.7257
	GCA_001641185.1	[15,20)	99.2193	99.9678	99.7484	99.1074	99.8309	99.6891	99.6848
	GCA_001642085.1	[5,10)	79.6305	99.9876	99.885	97.2196	99.4454	99.8578	99.7898
	GCA_001642655.1	[10,15)	99.9792	99.997	99.9696	99.761	99.8534	99.8251	99.9134
	GCA_001646605.1	[10,15)	99.9854	99.9826	99.9129	99.8425	99.7676	99.7427	99.7906
	GCA_001647655.1	[5,10)	99.9993	99.9379	99.9586	99.8623	99.8892	99.9297	99.7032
	GCA_001647695.1	[5,10)	99.956	99.918	99.9732	99.4379	99.6909	99.7025	99.7655
	GCA_001647735.1	[5,10)	99.9993	99.948	99.9142	99.8272	99.8282	99.9081	99.5365
	GCA_001647765.1	>=20	99.9649	99.9624	99.8964	99.8258	99.8749	99.9064	99.7627
	GCA_001647795.1	[10,15)	99.9957	99.9609	99.9116	99.5001	99.8747	99.8681	99.7987
	GCA_001647815.1	[10,15)	97.8481	99.9218	99.9562	99.7891	99.6198	99.7527	99.6879
	GCA_001647835.1	[10,15)	99.956	99.9183	99.9327	99.5915	99.6781	99.6804	99.6257
	GCA_001647855.1	[10,15)	99.9	99.9376	99.8346	99.5651	99.8425	99.8738	99.7854
	GCA_001647875.1	[2,5)	99.8986	99.945	99.7955	99.8195	99.7482	99.8324	99.7361
	GCA_001647895.1	[5,10)	99.9701	99.9384	99.9042	99.7703	99.8499	99.8881	99.633
	GCA_001647915.1	[5,10)	99.9649	99.9524	99.7717	99.5032	99.7514	99.8201	99.7257
	GCA_001655175.1	[5,10)	99.9725	99.8746	99.8675	99.3653	99.6742	99.527	99.4146
	GCA_001661085.1	[5,10)	99.6469	99.7542	99.7066	99.5645	99.3985	99.8089	99.2526
	GCA_001661115.1	[5,10)	99.6991	99.7932	99.7673	99.1238	99.4272	99.7922	99.2204
	GCA_001661135.1	[5,10)	99.5303	99.7324	99.6936	98.5388	99.347	99.6692	98.9909
	GCA_001663095.1	[5,10)	0	99.9282	99.7711	99.7166	99.6921	99.7437	99.5824
	GCA_001663795.1	[15,20)	99.9839	99.9332	99.7865	99.3318	99.5587	99.5956	99.606
	GCA_001663855.1	[10,15)	78.0552	99.9964	99.918	99.3175	99.5677	99.6211	99.7298
	GCA_001676705.1	>=20	82.1659	99.9937	99.8926	99.5539	99.7325	99.6587	99.7577
	GCA_001676725.1	[2,5)	82.1659	99.9952	99.9492	99.5081	99.671	99.6929	99.7654
	GCA_001678885.1	[15,20)	99.9728	99.8905	99.7446	99.6622	99.3794	99.8753	99.3881
	GCA_001679705.1	[2,5)	99.9792	99.9979	99.9457	99.786	99.7593	99.8104	99.884
	GCA_001682215.1	[2,5)	99.0824	99.9398	99.757	99.7828	99.7092	99.7507	99.6759
	GCA_001683515.1	[5,10)	99.9881	99.8823	99.8945	98.4031	99.7561	99.7738	99.6198
	GCA_001685375.1	[5,10)	99.8855	99.9356	99.8066	99.5336	99.4749	99.6589	99.5323
	GCA_001686465.1	[10,15)	99.9973	99.9283	99.9546	99.7843	99.936	99.8443	99.5751
	GCA_001686485.1	[5,10)	99.9945	99.931	99.9808	99.8765	99.8716	99.8892	99.6637
	GCA_001686505.1	[5,10)	99.9973	99.936	99.967	99.8312	99.9161	99.863	99.5813
	GCA_001686545.1	[5,10)	99.9971	99.9393	99.9839	99.9188	99.8402	99.9242	99.356
	GCA_001686565.1	[5,10)	99.9957	99.9394	99.9763	99.5548	99.9241	99.8819	99.3519
	GCA_001686585.1	[5,10)	99.9948	99.9318	99.9696	99.8687	99.9057	99.9589	99.4389
	GCA_001686605.1	>=20	99.9957	99.9329	99.9175	99.6725	99.8327	99.9008	99.3053
	GCA_001686625.1	[5,10)	99.9822	99.9329	99.9351	99.7833	99.6915	99.8348	99.4178
	GCA_001686905.1	[5,10)	98.1193	99.6968	99.6472	99.4667	99.3616	99.6717	99.2945
	GCA_001687385.1	[5,10)	99.9173	99.9217	99.8117	99.6198	99.8006	99.949	99.7013
	GCA_001687405.1	[2,5)	99.9822	99.9391	99.9364	99.5412	99.9415	99.9226	99.7318
	GCA_001687645.1	[5,10)	78.6825	99.9922	99.9795	99.5484	99.8767	99.9109	99.9248
	GCA_001688665.1	[2,5)	0	99.9869	99.9356	99.5003	99.8687	99.7265	99.8697
	GCA_001688705.1	[10,15)	0	99.9921	99.9208	99.6899	99.8765	99.8778	99.895
	GCA_001688725.1	[5,10)	0	99.9784	99.8971	99.4065	99.6049	99.7227	99.6478
	GCA_001688765.1	[5,10)	0	99.958	99.7906	99.8761	99.8593	99.8215	99.8116
	GCA_001688845.1	[10,15)	0	99.9959	99.9157	99.9318	99.8898	99.9521	99.9287
	GCA_001688965.1	[5,10)	0	99.9946	99.9363	99.9202	99.8846	99.9612	99.854
	GCA_001689125.1	[5,10)	0	99.9957	99.9752	99.9227	99.9525	99.9715	99.9199
	GCA_001690155.1	[2,5)	99.7757	99.9214	99.6374	99.0189	99.4754	99.5546	99.5008
	GCA_001692755.1	[15,20)	0	99.9844	99.8928	99.915	99.9793	99.9832	99.6771
	GCA_001695715.1	[2,5)	99.4987	99.9195	99.6891	99.4072	99.4922	99.6549	99.0544
	GCA_001697105.1	[5,10)	97.7969	99.5327	99.1984	99.219	99.1531	99.7118	98.848
	GCA_001697125.1	[5,10)	97.9655	99.4911	99.6037	99.2631	99.1809	99.1963	97.4425
	GCA_001697145.1	[10,15)	99.6754	99.9184	99.4747	98.7871	99.3292	99.2063	99.3075
	GCA_001697165.1	>=20	99.7222	99.532	99.8478	99.7988	99.5911	99.7942	99.0026
	GCA_001697205.1	[2,5)	99.7082	99.5209	99.7924	99.688	99.6766	99.7257	97.9643
	GCA_001697245.1	[10,15)	99.8187	99.9753	97.4892	99.9881	99.6753	99.9289	99.9004
	GCA_001697285.1	[15,20)	99.5899	99.9777	99.9517	98.2001	99.7894	99.9159	99.6619
	GCA_001697305.1	[10,15)	99.9957	99.5629	99.5868	99.4831	99.6347	99.922	98.7669
	GCA_001697325.1	[5,10)	99.9948	99.4758	99.9065	99.8476	99.6927	99.8847	99.0121
	GCA_001697345.1	[2,5)	99.9468	99.5125	99.8156	97.6593	99.4059	99.7697	99.1874
	GCA_001697365.1	[5,10)	99.9765	99.5726	99.6922	99.4134	98.6606	99.645	99.2121
	GCA_001697385.1	[5,10)	99.9968	99.3264	99.6941	99.8557	99.6753	99.9736	99.1107
	GCA_001697405.1	[5,10)	99.9586	99.4405	99.8256	99.5773	99.7446	99.911	98.7789
	GCA_001697425.1	[10,15)	99.9957	99.5762	99.9051	99.8185	99.6158	99.9729	98.7623
	GCA_001697445.1	[2,5)	99.9469	99.6672	99.83	99.6234	99.4047	99.9649	98.6286
	GCA_001697465.1	[10,15)	99.9956	99.3989	99.8726	99.8705	99.6927	99.8276	98.6845
	GCA_001697485.1	[10,15)	99.978	99.4896	99.6969	99.8349	99.4952	99.8071	98.9927
	GCA_001697505.1	[5,10)	99.9911	99.5373	99.8654	99.3851	99.0247	99.7711	98.7682
	GCA_001697525.1	[5,10)	99.9	99.4463	99.8017	99.8457	99.5922	99.9515	99.1958
	GCA_001697545.1	[5,10)	99.9776	99.3727	99.8973	99.5476	99.6733	99.6616	98.9003
	GCA_001697565.1	[10,15)	99.9604	99.6026	99.9074	99.769	99.6868	99.9344	98.3964
	GCA_001697585.1	>=20	99.9786	99.6022	99.6916	98.4223	99.046	99.9308	98.8328
	GCA_001697605.1	[10,15)	99.9613	99.5866	99.9147	99.4609	99.4717	99.8859	98.2788
	GCA_001697625.1	[2,5)	99.9468	99.5	99.6612	98.5005	98.9065	99.7386	99.2102
	GCA_001697645.1	>=20	99.9643	99.5629	99.8881	99.7179	99.601	99.9334	98.5672
	GCA_001697665.1	[5,10)	99.99	99.4092	99.813	99.8665	99.4805	99.9675	98.2855
	GCA_001697685.1	[2,5)	99.9974	99.5177	99.941	99.9088	99.7443	99.9523	98.4852
	GCA_001697705.1	[15,20)	99.9874	99.5956	99.8405	99.7071	99.4786	99.8843	98.8055
	GCA_001697725.1	[10,15)	99.9968	99.6398	99.9492	99.8099	99.5243	99.9325	98.9666
	GCA_001697745.1	[5,10)	99.9974	99.6016	99.9841	99.7043	99.5611	99.9577	98.6733
	GCA_001697765.1	[5,10)	94.997	99.6104	99.9343	99.8802	99.7412	99.9655	98.9511
	GCA_001697785.1	>=20	99.9935	99.4	99.3796	99.198	99.3256	99.957	98.9496
	GCA_001697805.1	[5,10)	99.9613	99.5614	99.9138	99.2966	99.4273	99.9274	99.1247
	GCA_001697825.1	[5,10)	99.99	99.4455	99.9358	99.6663	99.2392	99.9288	98.8159
	GCA_001697845.1	[5,10)	99.9911	99.6033	99.5242	98.9828	98.9152	99.75	98.86
	GCA_001697865.1	[15,20)	97.9655	99.5144	99.8962	99.3896	99.3929	99.4591	98.8645
	GCA_001697885.1	[15,20)	99.9856	99.5786	99.9404	99.8231	99.4984	99.9596	98.7732
	GCA_001697905.1	[10,15)	99.9449	99.6903	99.9532	99.7706	99.6549	99.8899	99.1501
	GCA_001697925.1	>=20	99.9622	99.5322	99.9471	99.8149	99.7162	99.9598	98.8
	GCA_001697945.1	>=20	99.9935	99.353	99.889	99.8299	99.5258	99.9155	98.5576
	GCA_001697965.1	[10,15)	99.9974	99.6155	99.8314	99.6819	99.5875	99.9577	99.0408
	GCA_001697985.1	[5,10)	99.812	99.333	99.901	99.5516	99.609	99.8323	98.5458
	GCA_001698005.1	[5,10)	99.9974	99.6098	99.7565	99.3875	99.6094	99.5897	98.8094
	GCA_001698025.1	[5,10)	99.9319	99.449	99.5392	99.3913	98.9627	99.7647	98.964
	GCA_001698045.1	[5,10)	99.9057	99.6852	99.8759	99.6835	99.5796	99.9001	98.6375
	GCA_001698065.1	[5,10)	99.9345	99.7002	99.9569	99.7335	99.7114	99.9297	97.6063
	GCA_001698085.1	>=20	97.9189	99.4078	99.4119	99.2438	99.0811	99.7676	99.0321
	GCA_001698105.1	[5,10)	99.9604	99.4808	99.8633	99.7487	99.2852	99.9131	98.7536
	GCA_001698185.1	[5,10)	76.5731	99.992	99.874	99.3929	99.4997	99.4993	99.6577
	GCA_001701045.1	[10,15)	0	99.9822	99.9782	99.9896	99.8804	99.9921	99.6133
	GCA_001704215.1	[5,10)	80.818	99.9823	99.8755	99.3814	99.7292	99.6713	99.8018
	GCA_001704255.1	[15,20)	98.3782	99.885	99.7547	99.3493	99.6002	99.4651	99.4512
	GCA_001704295.1	[5,10)	76.733	99.9945	99.8937	99.3275	99.5467	99.6721	99.7505
	GCA_001705585.1	[2,5)	98.7853	99.8907	99.7058	99.6432	99.0153	99.4267	99.3875
	GCA_001708305.1	[2,5)	80.5965	99.896	99.7822	98.5819	99.6929	99.7004	99.5861
	GCA_001708385.1	[5,10)	77.8615	99.9992	99.9848	99.9893	99.9556	99.9245	99.9596
	GCA_001712835.1	[5,10)	99.8182	99.9151	99.8575	99.6285	99.6814	99.7031	99.4793
	GCA_001717505.1	[5,10)	0	99.9983	99.968	99.9781	99.8182	99.928	99.9253
	GCA_001717525.1	[15,20)	0	99.9888	99.9196	99.7266	99.5589	99.8577	99.5978
	GCA_001717565.1	[5,10)	0	99.997	99.7125	99.981	99.9295	99.9609	99.9327
	GCA_001717585.1	[5,10)	0	99.9959	99.9689	99.5814	99.6905	99.7443	99.8843
	GCA_001717625.1	[2,5)	98.0725	99.7498	99.4468	99.6422	98.8247	99.518	99.1054
	GCA_001718295.1	[5,10)	75.4244	99.9127	99.7909	99.3225	99.2172	99.4209	99.3429
	GCA_001718335.1	[10,15)	89.2273	99.9573	99.7188	98.7238	99.0414	99.2173	99.1509
	GCA_001718395.1	[10,15)	78.8775	99.92	99.4969	97.9869	99.0886	98.9704	98.9937
	GCA_001718415.1	[10,15)	76.9652	99.9447	99.7173	98.4721	99.0785	99.2007	99.14
	GCA_001718495.1	[2,5)	0	99.9456	99.7752	98.5542	98.8352	99.2912	98.9593
	GCA_001718555.1	[15,20)	76.733	99.9462	99.5452	98.3142	99.0959	99.0425	99.0422
	GCA_001718755.1	[15,20)	97.0516	99.9325	99.5297	98.5837	99.177	99.0692	99.1613
	GCA_001718995.1	[2,5)	97.0516	99.8788	99.4512	97.8783	98.9521	98.9707	99.0136
	GCA_001721625.1	[5,10)	99.9722	99.8231	99.5247	98.8322	99.2699	99.2764	99.0737
	GCA_001721885.1	>=20	99.8646	99.9049	99.7676	99.6986	99.6227	99.7091	99.4258
	GCA_001721945.1	[15,20)	99.1693	99.8572	99.6197	99.6538	99.5371	99.8178	99.3577
	GCA_001721985.1	[15,20)	98.5613	99.8389	99.7272	99.6327	99.4142	99.6369	99.342
	GCA_001723625.1	[10,15)	99.9886	99.9916	99.9812	99.9908	99.9806	99.9585	99.9599
	GCA_001729925.1	[5,10)	99.9368	99.8914	99.7559	99.862	99.6305	99.7774	99.5547
	GCA_001735745.1	[5,10)	0	99.9443	99.8399	99.8368	99.934	99.8957	99.8674
	GCA_001735765.1	[5,10)	77.2492	99.9823	99.7545	99.6008	99.196	99.6668	99.7373
	GCA_001742165.1	[5,10)	92.1729	99.9566	99.8195	98.6918	99.0452	99.3036	99.1116
	GCA_001742205.1	[5,10)	0	99.9716	99.9472	99.0404	99.8016	99.9063	99.8822
	GCA_001746555.1	[2,5)	99.9832	99.9785	99.9523	99.7872	99.8924	99.8421	99.8639
	GCA_001750685.1	>=20	0	99.9945	99.9655	99.9817	99.9617	99.9351	99.8855
	GCA_001750825.1	[5,10)	97.665	99.6587	99.7443	99.7935	98.9653	99.3644	98.8627
	GCA_001761325.1	>=20	78.0625	99.97	99.8234	99.8128	99.9278	99.859	99.7199
	GCA_001761365.1	[10,15)	77.1829	99.9654	99.7956	99.5646	99.7848	99.7641	99.8298
	GCA_001831395.1	[2,5)	99.9778	99.9311	99.9978	99.7877	99.8507	99.9057	99.7257
	GCA_001831415.1	[5,10)	99.9195	99.9262	99.9635	99.7445	99.7117	99.8397	99.2997
	GCA_001831455.1	[15,20)	99.9844	99.9106	99.9877	99.9026	99.9307	99.9031	99.7622
	GCA_001854085.1	[10,15)	98.2903	99.9114	99.6109	99.3059	99.4845	99.4705	99.3731
	GCA_001854185.1	[5,10)	77.8541	99.9961	99.7186	99.7398	99.2307	99.7341	99.8623
	GCA_001855705.1	[2,5)	99.9886	99.9418	99.625	98.702	99.6327	99.6957	99.4755
	GCA_001856645.1	[10,15)	99.9996	99.9827	99.9001	99.5828	99.9207	99.3734	99.3672
	GCA_001856685.1	[2,5)	0	99.9878	99.9318	99.8922	99.7577	99.8612	99.6434
	GCA_001856695.1	[5,10)	76.5323	99.9843	99.9081	99.8698	99.8928	99.8421	99.8535
	GCA_001856725.1	>=20	97.4992	99.8763	99.4086	99.077	99.2301	99.4452	99.306
	GCA_001857965.1	[2,5)	0	99.9837	99.9797	99.9041	99.8771	99.9001	99.9085
	GCA_001858005.1	[5,10)	0	99.9946	99.9489	99.939	99.9059	99.9291	99.9473
	GCA_001865395.1	[10,15)	98.5177	99.8323	99.8383	99.6011	99.3929	99.4998	99.1488
	GCA_001865415.1	[5,10)	99.1199	99.8513	99.6095	99.3887	99.5056	99.6853	99.0033
	GCA_001865475.1	[5,10)	99.2411	99.8921	99.8408	99.578	99.569	99.7772	99.3683
	GCA_001865495.1	[10,15)	99.0829	99.8879	99.8685	99.6499	99.5761	99.5682	99.4875
	GCA_001865535.1	[2,5)	98.7736	99.9096	99.2275	99.2772	99.2184	99.703	99.3511
	GCA_001865555.1	[10,15)	99.404	99.895	99.7872	99.397	99.6198	99.8779	99.4107
	GCA_001865615.1	[10,15)	86.9373	99.864	99.7952	99.4896	99.5103	99.9309	99.477
	GCA_001865675.1	[2,5)	76.5731	99.9914	99.9654	99.4512	99.8888	99.8399	99.8617
	GCA_001865835.1	[5,10)	0	99.9464	99.7041	99.5621	99.7163	99.6229	99.4558
	GCA_001866985.1	[5,10)	99.9904	99.944	99.8483	99.7498	99.8524	99.8414	99.7124
	GCA_001867045.1	[5,10)	99.9904	99.9386	99.8534	99.8232	99.8793	99.8335	99.7399
	GCA_001867125.1	[5,10)	99.9879	99.9385	99.7854	99.8485	99.8722	99.8441	99.7432
	GCA_001870105.1	[10,15)	99.1199	99.8511	99.7998	99.724	99.4675	99.6357	99.2361
	GCA_001874445.1	[5,10)	98.5245	99.8704	99.8481	99.4664	99.2804	99.7685	99.4662
	GCA_001877035.1	[10,15)	77.2519	99.994	99.9656	99.7203	99.8762	99.9173	99.9423
	GCA_001879605.1	[10,15)	99.2936	99.8731	99.4657	99.2691	99.3043	99.4955	99.3147
	GCA_001879625.1	[2,5)	99.2936	99.8597	99.4962	99.3655	99.2316	99.5206	99.2386
	GCA_001885145.1	[5,10)	99.9387	99.9619	99.9441	99.7384	99.7635	99.7557	99.6462
	GCA_001886875.1	[2,5)	97.9715	99.9064	99.8596	99.3103	99.3341	99.2761	99.6544
	GCA_001887555.1	[5,10)	99.9982	99.9279	99.6965	99.1119	99.6091	99.7306	99.1873
	GCA_001887575.1	>=20	99.9982	99.9303	99.6414	99.2344	99.5887	99.7118	99.1283
	GCA_001888985.1	[5,10)	0	99.9945	99.942	98.9491	99.8184	99.9366	99.8904
	GCA_001889045.1	[10,15)	78.0625	99.9836	99.889	99.3435	99.7362	99.7696	99.5688
	GCA_001889145.1	[10,15)	98.8456	99.9051	99.5637	99.5082	99.787	99.1497	99.3877
	GCA_001889325.1	[2,5)	93.627	99.8429	99.6945	98.6449	99.032	99.3397	99.0809
	GCA_001889345.1	[2,5)	97.7926	99.8036	99.4066	99.0347	99.1289	99.4425	99.0621
	GCA_001895285.1	[2,5)	0	99.9947	99.9833	99.9198	99.9161	99.6814	99.8208
	GCA_001896045.1	[2,5)	98.8068	99.855	99.6293	99.4762	99.3701	99.6218	99.1543
	GCA_001896065.1	[10,15)	99.9759	99.9188	99.7677	99.5047	99.6341	99.7717	99.4397
	GCA_001896085.1	[10,15)	99.9759	99.9235	99.7561	99.3621	99.6118	99.7589	99.4146
	GCA_001900195.1	[15,20)	76.3549	99.9762	99.8648	97.8356	99.8458	99.8387	99.9024
	GCA_001902295.1	[5,10)	78.1113	99.9633	99.9185	99.6333	99.4975	99.3386	99.7162
	GCA_001902455.1	[5,10)	99.7544	99.8973	99.7445	99.5982	99.4784	99.7105	99.1637
	GCA_001908255.1	[5,10)	99.9725	99.8735	99.7535	99.7243	99.3422	99.7525	99.366
	GCA_001913155.1	[5,10)	0	99.9942	99.9227	99.7325	99.7036	99.8837	99.9542
	GCA_001922285.1	>=20	99.8341	99.9418	99.8157	99.8083	99.8837	99.8141	99.6979
	GCA_001932675.1	[5,10)	0	99.9971	99.9615	99.6623	99.9175	99.8692	99.9338
	GCA_001932715.1	[15,20)	99.3854	99.9138	99.8472	99.6449	99.7188	99.7559	99.4882
	GCA_001936355.1	[5,10)	99.0205	99.9109	99.7805	99.7114	99.2943	99.7767	98.8578
	GCA_001936395.1	[5,10)	91.4904	99.9491	99.8282	99.745	99.5411	99.6953	99.7464
	GCA_001936415.1	[5,10)	99.9974	99.8859	99.7742	98.3009	99.637	99.7793	99.3308
	GCA_001951155.1	[5,10)	0	99.9967	99.9363	99.9325	99.9408	99.9216	99.9487
	GCA_001951235.1	[2,5)	98.5177	99.8458	99.8123	99.6037	99.3316	99.7976	99.4773
	GCA_001951255.1	[5,10)	97.6205	99.8274	99.8053	99.5898	99.3666	99.6548	98.9936
	GCA_001951275.1	[2,5)	98.9262	99.8143	99.779	99.4696	99.4091	99.4495	99.3054
	GCA_001951295.1	[5,10)	98.2829	99.8582	99.7678	99.6422	99.795	99.8968	99.2439
	GCA_001951315.1	[2,5)	99.9954	99.5	99.8939	99.637	99.638	99.8304	99.497
	GCA_001951335.1	[5,10)	99.9954	99.8938	99.8814	99.7721	99.6094	99.8798	99.6482
	GCA_001953935.1	[15,20)	99.9974	99.9565	99.6938	99.324	99.8328	99.5565	99.6778
	GCA_001953955.1	[10,15)	0	99.9421	99.8401	98.8237	99.386	99.4993	99.6141
	GCA_001956675.1	[5,10)	98.6583	99.8914	99.5563	99.2774	99.5151	99.7811	99.5373
	GCA_001956715.1	>=20	93.4481	99.7344	99.7514	99.0324	99.4015	99.8094	99.2603
	GCA_001956795.1	>=20	79.1013	99.911	99.7311	99.4911	99.4886	99.2748	99.549
	GCA_001971745.1	[10,15)	76.477	99.9821	99.9136	99.6078	99.8473	99.6421	99.8171
	GCA_001971785.1	[5,10)	77.1829	99.9933	99.87	99.6169	99.8836	99.8887	99.9136
	GCA_001974965.1	[2,5)	97.7685	99.4434	99.054	99.3629	99.297	99.4619	98.8076
	GCA_001975125.1	[15,20)	99.3566	99.9221	99.7832	98.029	99.5382	99.7376	99.1748
	GCA_001975665.1	[10,15)	74.874	99.9891	99.8011	99.6783	99.8384	99.6548	99.8542
	GCA_001975685.1	[5,10)	0	99.99	99.967	99.8654	99.8558	99.9161	99.7895
	GCA_001983955.1	[5,10)	82.0502	99.904	99.3973	98.4889	99.026	99.0191	98.9103
	GCA_001984465.1	[5,10)	99.8707	99.9181	99.6502	99.5209	98.4169	99.6801	99.4947
	GCA_900016155.1	[5,10)	0	99.9683	99.8658	99.383	99.8651	99.4604	99.7685
	GCA_900078265.1	[5,10)	98.717	99.8798	99.5032	99.4047	99.4741	99.325	99.3357
	GCA_900078695.1	[5,10)	80.818	99.992	99.877	99.3639	99.5188	99.6051	99.7261
	GCA_900086555.1	[5,10)	0	99.9239	99.9563	99.8883	99.8357	99.8928	99.8579
	GCA_900088425.1	[2,5)	98.3894	99.8872	99.6084	99.3129	99.5395	99.5531	99.5035
	GCA_900095495.1	[10,15)	0	99.9925	99.9206	99.3698	99.8918	99.8137	99.8519
	GCA_900095795.1	[5,10)	0	99.9725	99.932	99.8574	99.8765	99.8077	99.8652
	GCA_900097105.1	[5,10)	0	99.9956	99.836	99.9456	99.9533	99.9583	99.9586
	GCA_900116045.1	[15,20)	78.3965	99.9984	99.9855	99.9307	99.9071	99.9304	99.9479
	GCA_900120245.1	[5,10)	0	99.9925	99.9914	98.9207	99.9401	99.9628	99.9583
	GCA_900120345.1	[5,10)	0	99.9948	99.1423	99.7867	99.9385	99.9509	99.7623
	GCA_900143575.1	[15,20)	94.7678	99.7981	99.7328	99.3318	99.5115	99.4917	99.2323
	GCA_900155405.1	[5,10)	0	99.9974	99.9949	99.5725	99.7389	99.9702	99.9048

## Sheet: GenBank number of 1899 E.coli
	Number in Genbank
	GCA_000005845.2
	GCA_000007445.1
	GCA_000008865.2
	GCA_000009565.2
	GCA_000010245.1
	GCA_000010385.1
	GCA_000010485.1
	GCA_000010745.1
	GCA_000010765.1
	GCA_000013265.1
	GCA_000013305.1
	GCA_000014845.1
	GCA_000017745.1
	GCA_000017765.1
	GCA_000017985.1
	GCA_000019385.1
	GCA_000019425.1
	GCA_000019645.1
	GCA_000021125.1
	GCA_000022225.1
	GCA_000022345.1
	GCA_000022665.2
	GCA_000023365.1
	GCA_000023665.1
	GCA_000025165.1
	GCA_000025745.1
	GCA_000026245.1
	GCA_000026265.1
	GCA_000026285.2
	GCA_000026345.1
	GCA_000026545.1
	GCA_000027125.1
	GCA_000091005.1
	GCA_000147855.3
	GCA_000148365.1
	GCA_000148605.1
	GCA_000167875.2
	GCA_000183345.1
	GCA_000184185.1
	GCA_000210475.1
	GCA_000212715.2
	GCA_000219515.3
	GCA_000227625.1
	GCA_000233875.1
	GCA_000233895.1
	GCA_000245515.1
	GCA_000257275.1
	GCA_000258025.1
	GCA_000258145.1
	GCA_000262125.1
	GCA_000270105.1
	GCA_000284495.1
	GCA_000285655.3
	GCA_000299255.1
	GCA_000299455.1
	GCA_000299475.1
	GCA_000332755.1
	GCA_000350185.1
	GCA_000464955.2
	GCA_000468515.1
	GCA_000474035.1
	GCA_000493755.1
	GCA_000499485.1
	GCA_000520035.1
	GCA_000520055.1
	GCA_000597845.1
	GCA_000599625.1
	GCA_000599645.1
	GCA_000599665.1
	GCA_000599685.1
	GCA_000599705.1
	GCA_000618005.3
	GCA_000618905.3
	GCA_000662395.1
	GCA_000671295.1
	GCA_000714595.1
	GCA_000725265.1
	GCA_000725305.1
	GCA_000730345.1
	GCA_000732965.1
	GCA_000743255.1
	GCA_000750555.1
	GCA_000784925.1
	GCA_000800215.1
	GCA_000800765.1
	GCA_000800845.2
	GCA_000801165.1
	GCA_000801185.2
	GCA_000801205.1
	GCA_000803705.1
	GCA_000813165.1
	GCA_000814145.2
	GCA_000819645.1
	GCA_000827105.1
	GCA_000829985.1
	GCA_000830035.1
	GCA_000831565.1
	GCA_000833145.1
	GCA_000833635.2
	GCA_000931565.1
	GCA_000952955.1
	GCA_000953515.1
	GCA_000967155.1
	GCA_000968515.1
	GCA_000971615.1
	GCA_000974405.1
	GCA_000974465.1
	GCA_000974505.1
	GCA_000974535.1
	GCA_000974575.1
	GCA_000974825.1
	GCA_000974865.1
	GCA_000974885.1
	GCA_000981485.1
	GCA_000986765.1
	GCA_000987875.1
	GCA_000988355.1
	GCA_000988385.1
	GCA_000988425.1
	GCA_000988445.1
	GCA_000988465.1
	GCA_001007915.1
	GCA_001020945.2
	GCA_001021005.2
	GCA_001021595.1
	GCA_001021615.1
	GCA_001021635.2
	GCA_001029125.1
	GCA_001039415.1
	GCA_001043215.1
	GCA_001051135.1
	GCA_001183645.1
	GCA_001183665.1
	GCA_001183685.1
	GCA_001276585.2
	GCA_001280325.1
	GCA_001280345.1
	GCA_001280385.1
	GCA_001280405.1
	GCA_001307215.1
	GCA_001308065.1
	GCA_001308125.1
	GCA_001308165.1
	GCA_001420935.1
	GCA_001420955.1
	GCA_001442495.1
	GCA_001455385.1
	GCA_001469815.1
	GCA_001485455.1
	GCA_001513615.1
	GCA_001513635.1
	GCA_001513655.1
	GCA_001515725.1
	GCA_001542675.2
	GCA_001544635.1
	GCA_001558995.2
	GCA_001559615.2
	GCA_001559635.1
	GCA_001559655.1
	GCA_001559675.1
	GCA_001566335.1
	GCA_001566615.1
	GCA_001566635.1
	GCA_001566655.1
	GCA_001566675.1
	GCA_001577325.1
	GCA_001593565.1
	GCA_001610755.1
	GCA_001612475.1
	GCA_001612495.1
	GCA_001617565.1
	GCA_001618325.1
	GCA_001618345.2
	GCA_001618365.1
	GCA_001644725.1
	GCA_001644745.1
	GCA_001645235.2
	GCA_001650275.1
	GCA_001650295.1
	GCA_001651925.2
	GCA_001651945.2
	GCA_001651965.2
	GCA_001660565.1
	GCA_001660585.1
	GCA_001663075.1
	GCA_001663475.1
	GCA_001675145.1
	GCA_001677475.1
	GCA_001677495.1
	GCA_001677515.1
	GCA_001678925.1
	GCA_001678965.1
	GCA_001679985.1
	GCA_001682305.2
	GCA_001683435.1
	GCA_001693315.1
	GCA_001693635.1
	GCA_001695515.1
	GCA_001721125.1
	GCA_001721205.1
	GCA_001721225.1
	GCA_001721525.1
	GCA_001723505.1
	GCA_001735705.1
	GCA_001750845.1
	GCA_001753445.1
	GCA_001753465.1
	GCA_001753485.1
	GCA_001753505.1
	GCA_001753525.1
	GCA_001753545.1
	GCA_001753565.1
	GCA_001806265.1
	GCA_001806285.1
	GCA_001860505.1
	GCA_001865295.1
	GCA_001874485.1
	GCA_001886535.1
	GCA_001886555.1
	GCA_001886575.1
	GCA_001886755.1
	GCA_001886895.1
	GCA_001886935.1
	GCA_001888075.1
	GCA_001890205.1
	GCA_001890225.1
	GCA_001890245.1
	GCA_001890265.1
	GCA_001890285.2
	GCA_001890305.1
	GCA_001890325.1
	GCA_001890345.1
	GCA_001890365.1
	GCA_001900295.1
	GCA_001900315.1
	GCA_001900335.1
	GCA_001900355.1
	GCA_001900375.1
	GCA_001900395.1
	GCA_001900415.1
	GCA_001900435.1
	GCA_001900455.1
	GCA_001900475.1
	GCA_001900495.1
	GCA_001900515.1
	GCA_001900535.1
	GCA_001900555.1
	GCA_001900575.1
	GCA_001900595.1
	GCA_001900615.1
	GCA_001900635.1
	GCA_001900655.1
	GCA_001900675.1
	GCA_001900695.1
	GCA_001900715.1
	GCA_001900735.1
	GCA_001900775.1
	GCA_001900795.1
	GCA_001900815.1
	GCA_001900835.1
	GCA_001900885.1
	GCA_001900905.1
	GCA_001900925.1
	GCA_001900945.1
	GCA_001900965.1
	GCA_001900985.1
	GCA_001901005.1
	GCA_001901025.1
	GCA_001901045.1
	GCA_001901065.1
	GCA_001901085.1
	GCA_001901105.1
	GCA_001901125.1
	GCA_001901145.1
	GCA_001901165.1
	GCA_001901185.1
	GCA_001901215.1
	GCA_001901315.1
	GCA_001901365.1
	GCA_001901405.1
	GCA_001901425.1
	GCA_001901445.1
	GCA_001901465.1
	GCA_001932515.1
	GCA_001936315.1
	GCA_001969285.4
	GCA_001999185.1
	GCA_002007705.1
	GCA_002009315.1
	GCA_002011945.1
	GCA_002011965.1
	GCA_002011985.1
	GCA_002012005.1
	GCA_002012025.1
	GCA_002012045.1
	GCA_002012065.1
	GCA_002012085.1
	GCA_002012105.1
	GCA_002012125.1
	GCA_002012145.1
	GCA_002012165.1
	GCA_002012185.1
	GCA_002012205.1
	GCA_002012225.1
	GCA_002012245.1
	GCA_002012265.1
	GCA_002012305.1
	GCA_002024865.1
	GCA_002055605.1
	GCA_002055635.1
	GCA_002056065.1
	GCA_002056145.1
	GCA_002056635.1
	GCA_002057245.1
	GCA_002057355.1
	GCA_002058765.1
	GCA_002077195.1
	GCA_002078275.1
	GCA_002078295.1
	GCA_002079225.1
	GCA_002090355.1
	GCA_002105735.1
	GCA_002116715.2
	GCA_002118095.1
	GCA_002142675.1
	GCA_002142695.1
	GCA_002142715.1
	GCA_002156825.1
	GCA_002156845.1
	GCA_002157245.1
	GCA_002163655.1
	GCA_002163695.1
	GCA_002163935.1
	GCA_002163955.1
	GCA_002164595.2
	GCA_002164635.4
	GCA_002164645.3
	GCA_002164865.2
	GCA_002164975.2
	GCA_002165095.2
	GCA_002165115.2
	GCA_002180055.1
	GCA_002180095.1
	GCA_002180135.1
	GCA_002180195.1
	GCA_002180215.1
	GCA_002180275.1
	GCA_002192275.1
	GCA_002192295.1
	GCA_002193095.1
	GCA_002196475.1
	GCA_002196495.1
	GCA_002201835.1
	GCA_002202175.1
	GCA_002208865.2
	GCA_002209105.2
	GCA_002211725.1
	GCA_002214205.1
	GCA_002214745.2
	GCA_002215095.1
	GCA_002215115.1
	GCA_002215155.1
	GCA_002220215.1
	GCA_002220265.1
	GCA_002237285.1
	GCA_002237305.1
	GCA_002237325.1
	GCA_002246595.3
	GCA_002249955.1
	GCA_002269325.1
	GCA_002278115.2
	GCA_002285755.1
	GCA_002302315.1
	GCA_002302335.1
	GCA_002310555.1
	GCA_002310575.1
	GCA_002310595.1
	GCA_002310615.1
	GCA_002310635.1
	GCA_002310655.1
	GCA_002310675.1
	GCA_002310695.1
	GCA_002310715.1
	GCA_002310735.1
	GCA_002357875.1
	GCA_002357895.1
	GCA_002357915.1
	GCA_002393365.1
	GCA_002393465.1
	GCA_002494365.2
	GCA_002587005.1
	GCA_002589795.1
	GCA_002591135.1
	GCA_002716885.1
	GCA_002741175.1
	GCA_002741195.1
	GCA_002741215.1
	GCA_002741255.1
	GCA_002741275.1
	GCA_002741295.1
	GCA_002741315.1
	GCA_002741335.1
	GCA_002741355.1
	GCA_002741435.1
	GCA_002741455.1
	GCA_002741475.1
	GCA_002741495.1
	GCA_002741515.1
	GCA_002741535.1
	GCA_002741555.1
	GCA_002741575.1
	GCA_002741595.1
	GCA_002761835.1
	GCA_002763515.3
	GCA_002763995.1
	GCA_002764015.1
	GCA_002786655.1
	GCA_002787215.1
	GCA_002787315.1
	GCA_002787545.1
	GCA_002787645.1
	GCA_002787935.1
	GCA_002788115.1
	GCA_002788295.1
	GCA_002796445.1
	GCA_002796585.1
	GCA_002803805.2
	GCA_002803905.1
	GCA_002811555.3
	GCA_002812545.1
	GCA_002843685.1
	GCA_002844165.1
	GCA_002844685.1
	GCA_002846135.1
	GCA_002848225.1
	GCA_002850675.5
	GCA_002853655.1
	GCA_002853715.1
	GCA_002853805.1
	GCA_002853965.1
	GCA_002854065.1
	GCA_002855325.1
	GCA_002855415.1
	GCA_002859105.1
	GCA_002860085.1
	GCA_002860105.1
	GCA_002863665.1
	GCA_002863685.1
	GCA_002863845.1
	GCA_002863885.1
	GCA_002870165.1
	GCA_002879975.1
	GCA_002887715.1
	GCA_002893905.2
	GCA_002899475.1
	GCA_002899495.1
	GCA_002899515.1
	GCA_002899535.1
	GCA_002900305.1
	GCA_002903105.1
	GCA_002903125.1
	GCA_002925525.1
	GCA_002934025.1
	GCA_002934895.1
	GCA_002944935.1
	GCA_002945135.3
	GCA_002946715.1
	GCA_002948655.1
	GCA_002951655.1
	GCA_002951675.1
	GCA_002951695.1
	GCA_002951715.1
	GCA_002951735.1
	GCA_002951755.1
	GCA_002951775.1
	GCA_002951795.1
	GCA_002951855.1
	GCA_002952095.1
	GCA_002952695.1
	GCA_002952855.1
	GCA_002952875.1
	GCA_002952895.1
	GCA_002952915.1
	GCA_002952935.1
	GCA_002952955.1
	GCA_002952995.1
	GCA_002953015.1
	GCA_002953035.1
	GCA_002953055.1
	GCA_002953075.1
	GCA_002953095.1
	GCA_002953435.1
	GCA_002953455.1
	GCA_002953755.1
	GCA_002953775.1
	GCA_002953795.1
	GCA_002953815.1
	GCA_002953835.1
	GCA_002953855.1
	GCA_002953875.1
	GCA_002953895.1
	GCA_002966755.1
	GCA_002968715.1
	GCA_002968735.1
	GCA_002968935.1
	GCA_002983645.1
	GCA_002993265.1
	GCA_002996665.1
	GCA_002996945.1
	GCA_002999075.1
	GCA_003013205.1
	GCA_003017375.1
	GCA_003017455.1
	GCA_003017555.1
	GCA_003017615.1
	GCA_003017675.2
	GCA_003017765.1
	GCA_003017805.1
	GCA_003017915.1
	GCA_003017935.1
	GCA_003017955.1
	GCA_003017975.1
	GCA_003017995.1
	GCA_003018015.1
	GCA_003018035.1
	GCA_003018055.1
	GCA_003018075.1
	GCA_003018095.1
	GCA_003018115.1
	GCA_003018135.1
	GCA_003018155.1
	GCA_003018195.1
	GCA_003018215.1
	GCA_003018235.1
	GCA_003018255.1
	GCA_003018275.1
	GCA_003018315.1
	GCA_003018335.1
	GCA_003018355.1
	GCA_003018375.1
	GCA_003018395.1
	GCA_003018435.1
	GCA_003018455.1
	GCA_003018475.1
	GCA_003018495.1
	GCA_003018535.1
	GCA_003018555.1
	GCA_003018575.1
	GCA_003018595.1
	GCA_003018615.1
	GCA_003018635.1
	GCA_003018655.1
	GCA_003018695.1
	GCA_003018715.1
	GCA_003018755.1
	GCA_003018775.1
	GCA_003018795.1
	GCA_003018815.1
	GCA_003018835.2
	GCA_003018855.1
	GCA_003018875.1
	GCA_003018895.1
	GCA_003018915.1
	GCA_003018935.1
	GCA_003018955.1
	GCA_003018995.1
	GCA_003019015.1
	GCA_003019035.1
	GCA_003019055.1
	GCA_003019075.1
	GCA_003019095.1
	GCA_003019115.1
	GCA_003019155.1
	GCA_003019175.1
	GCA_003019195.1
	GCA_003019215.1
	GCA_003019235.1
	GCA_003020885.1
	GCA_003030025.1
	GCA_003030245.1
	GCA_003030365.1
	GCA_003031225.1
	GCA_003031735.1
	GCA_003031775.1
	GCA_003031795.1
	GCA_003031815.1
	GCA_003033905.1
	GCA_003043915.1
	GCA_003044015.1
	GCA_003051985.2
	GCA_003052645.1
	GCA_003052665.1
	GCA_003073815.1
	GCA_003073835.1
	GCA_003073875.1
	GCA_003073955.1
	GCA_003076395.1
	GCA_003095635.1
	GCA_003111785.1
	GCA_003112145.1
	GCA_003112165.1
	GCA_003112185.1
	GCA_003112205.1
	GCA_003112225.1
	GCA_003112245.1
	GCA_003122105.1
	GCA_003150815.1
	GCA_003172465.2
	GCA_003176855.1
	GCA_003180975.1
	GCA_003180995.1
	GCA_003181035.1
	GCA_003194345.1
	GCA_003203755.1
	GCA_003204155.1
	GCA_003204955.1
	GCA_003231115.1
	GCA_003254065.1
	GCA_003268695.1
	GCA_003287245.1
	GCA_003288275.1
	GCA_003288295.1
	GCA_003288415.1
	GCA_003288455.1
	GCA_003290205.1
	GCA_003308955.1
	GCA_003308975.1
	GCA_003325975.1
	GCA_003336405.1
	GCA_003342715.1
	GCA_003344465.1
	GCA_003346835.1
	GCA_003351385.1
	GCA_003351485.1
	GCA_003352425.1
	GCA_003355175.1
	GCA_003367885.1
	GCA_003399775.2
	GCA_003399795.2
	GCA_003399845.2
	GCA_003399885.2
	GCA_003399895.2
	GCA_003399945.2
	GCA_003400045.2
	GCA_003402955.1
	GCA_003410275.1
	GCA_003413625.1
	GCA_003432305.1
	GCA_003433275.1
	GCA_003443795.1
	GCA_003443815.1
	GCA_003491165.1
	GCA_003491265.1
	GCA_003546975.1
	GCA_003570765.1
	GCA_003571665.1
	GCA_003571685.1
	GCA_003571765.1
	GCA_003571785.1
	GCA_003571825.1
	GCA_003586045.1
	GCA_003586065.1
	GCA_003591595.1
	GCA_003627195.1
	GCA_003627855.1
	GCA_003667385.1
	GCA_003667405.1
	GCA_003667425.1
	GCA_003691425.1
	GCA_003697165.2
	GCA_003703795.1
	GCA_003711005.1
	GCA_003711045.1
	GCA_003717595.1
	GCA_003722195.1
	GCA_003769125.2
	GCA_003790525.1
	GCA_003812625.1
	GCA_003812945.1
	GCA_003813145.1
	GCA_003856575.1
	GCA_003856615.1
	GCA_003856635.1
	GCA_003856655.1
	GCA_003856675.1
	GCA_003856695.1
	GCA_003856995.1
	GCA_003925895.1
	GCA_003956165.1
	GCA_003956185.1
	GCA_003956205.1
	GCA_003956225.1
	GCA_003956245.1
	GCA_003956265.1
	GCA_003956285.1
	GCA_003956305.1
	GCA_003956325.1
	GCA_003956345.1
	GCA_003956365.1
	GCA_003956385.1
	GCA_003956405.1
	GCA_003956425.1
	GCA_003956445.1
	GCA_003956465.1
	GCA_003956485.1
	GCA_003966425.1
	GCA_003966445.1
	GCA_003966465.1
	GCA_003966775.1
	GCA_003966795.1
	GCA_003971215.1
	GCA_003991155.1
	GCA_003999795.1
	GCA_004006545.1
	GCA_004006575.1
	GCA_004010575.1
	GCA_004010595.1
	GCA_004010615.1
	GCA_004010635.1
	GCA_004010655.1
	GCA_004010675.1
	GCA_004010695.1
	GCA_004010715.1
	GCA_004011015.1
	GCA_004022505.2
	GCA_004088295.1
	GCA_004114395.1
	GCA_004118915.1
	GCA_004135125.1
	GCA_004135165.1
	GCA_004135775.1
	GCA_004135815.1
	GCA_004135855.1
	GCA_004135915.1
	GCA_004141955.1
	GCA_004193755.1
	GCA_004281435.2
	GCA_004295365.1
	GCA_004299805.1
	GCA_004301465.1
	GCA_004328685.1
	GCA_004355105.1
	GCA_004358365.1
	GCA_004358385.1
	GCA_004358405.1
	GCA_004358965.1
	GCA_004358985.1
	GCA_004368015.1
	GCA_004377995.2
	GCA_004405205.2
	GCA_004526255.1
	GCA_004564035.1
	GCA_004564175.1
	GCA_004759025.1
	GCA_004771135.1
	GCA_004771235.1
	GCA_004792495.1
	GCA_004801575.1
	GCA_004804185.1
	GCA_004804205.1
	GCA_004924255.1
	GCA_004924275.1
	GCA_004924355.1
	GCA_005014055.1
	GCA_005014075.1
	GCA_005037715.2
	GCA_005037725.2
	GCA_005037735.2
	GCA_005037775.2
	GCA_005037795.2
	GCA_005037805.2
	GCA_005037815.2
	GCA_005037845.2
	GCA_005156265.1
	GCA_005221505.1
	GCA_005221525.1
	GCA_005221545.1
	GCA_005221565.1
	GCA_005221585.1
	GCA_005221605.1
	GCA_005221625.1
	GCA_005221645.1
	GCA_005221665.1
	GCA_005221685.1
	GCA_005221705.1
	GCA_005221725.1
	GCA_005221745.1
	GCA_005221765.1
	GCA_005221785.1
	GCA_005221805.1
	GCA_005221825.1
	GCA_005221845.1
	GCA_005221865.1
	GCA_005221885.1
	GCA_005221905.1
	GCA_005221925.1
	GCA_005221945.1
	GCA_005221965.1
	GCA_005221985.1
	GCA_005222005.1
	GCA_005222025.1
	GCA_005222045.1
	GCA_005222065.1
	GCA_005222265.1
	GCA_005222285.1
	GCA_005222305.1
	GCA_005222325.1
	GCA_005222345.1
	GCA_005222365.1
	GCA_005222385.1
	GCA_005222405.1
	GCA_005222425.1
	GCA_005222445.1
	GCA_005484365.1
	GCA_005671355.1
	GCA_005885915.1
	GCA_005885955.1
	GCA_005886035.1
	GCA_005890115.1
	GCA_005954605.1
	GCA_005954625.1
	GCA_005954725.1
	GCA_006088875.1
	GCA_006337025.1
	GCA_006351885.1
	GCA_006352265.1
	GCA_006364695.1
	GCA_006777045.1
	GCA_006777065.1
	GCA_006777085.1
	GCA_006874785.1
	GCA_006965465.1
	GCA_007012305.1
	GCA_007632435.1
	GCA_007833255.1
	GCA_007833295.1
	GCA_007833875.1
	GCA_007922655.1
	GCA_007990655.1
	GCA_007995175.1
	GCA_007997855.1
	GCA_007998005.1
	GCA_007998065.1
	GCA_007998085.1
	GCA_007998105.1
	GCA_007998125.1
	GCA_008027975.1
	GCA_008033295.1
	GCA_008033315.1
	GCA_008042015.2
	GCA_008064935.1
	GCA_008064955.1
	GCA_008064975.1
	GCA_008065435.1
	GCA_008065455.1
	GCA_008080655.1
	GCA_008086485.1
	GCA_008086505.1
	GCA_008086525.1
	GCA_008087645.1
	GCA_008124005.1
	GCA_008124085.1
	GCA_008124105.1
	GCA_008124125.1
	GCA_008124145.1
	GCA_008124165.1
	GCA_008124185.1
	GCA_008124205.1
	GCA_008124225.1
	GCA_008124245.1
	GCA_008124265.1
	GCA_008124285.1
	GCA_008124305.1
	GCA_008124325.1
	GCA_008124345.1
	GCA_008124365.1
	GCA_008124385.1
	GCA_008124405.1
	GCA_008124425.1
	GCA_008152105.1
	GCA_008247765.1
	GCA_008247925.1
	GCA_008248145.1
	GCA_008275005.1
	GCA_008275025.1
	GCA_008275045.1
	GCA_008275065.1
	GCA_008275085.1
	GCA_008275105.1
	GCA_008329665.1
	GCA_008370755.1
	GCA_008375335.1
	GCA_008383145.1
	GCA_008383225.1
	GCA_008385205.1
	GCA_008385335.1
	GCA_008385405.1
	GCA_008386375.1
	GCA_008386415.1
	GCA_008386435.1
	GCA_008462425.1
	GCA_008632555.1
	GCA_008632575.1
	GCA_008632595.1
	GCA_008642395.1
	GCA_008642415.1
	GCA_008727135.1
	GCA_008727155.1
	GCA_008727175.1
	GCA_008727195.1
	GCA_008761455.2
	GCA_008761475.2
	GCA_008761495.2
	GCA_008761515.1
	GCA_008761535.3
	GCA_008802895.1
	GCA_008807135.1
	GCA_008807155.1
	GCA_008807295.1
	GCA_008807655.1
	GCA_008823185.1
	GCA_008824125.1
	GCA_008925965.1
	GCA_008926085.1
	GCA_008926105.1
	GCA_008926125.1
	GCA_008926145.1
	GCA_008926165.1
	GCA_008926185.1
	GCA_008926305.1
	GCA_008931135.1
	GCA_008931185.1
	GCA_008931725.1
	GCA_008931745.1
	GCA_008931765.1
	GCA_008931865.1
	GCA_008949495.1
	GCA_009002655.1
	GCA_009002845.1
	GCA_009003065.1
	GCA_009176965.1
	GCA_009363035.1
	GCA_009395265.1
	GCA_009431955.1
	GCA_009432215.1
	GCA_009432415.1
	GCA_009432635.1
	GCA_009432795.1
	GCA_009432915.1
	GCA_009433135.1
	GCA_009577985.1
	GCA_009618015.1
	GCA_009627495.1
	GCA_009648495.1
	GCA_009650035.1
	GCA_009650175.1
	GCA_009663855.1
	GCA_009664185.1
	GCA_009664205.1
	GCA_009664305.1
	GCA_009664455.1
	GCA_009671045.1
	GCA_009671085.1
	GCA_009671105.1
	GCA_009671125.1
	GCA_009720465.1
	GCA_009720605.1
	GCA_009728565.1
	GCA_009738145.1
	GCA_009738455.1
	GCA_009761715.1
	GCA_009762365.1
	GCA_009762385.1
	GCA_009762415.1
	GCA_009762475.1
	GCA_009762495.1
	GCA_009762515.1
	GCA_009832885.1
	GCA_009832985.1
	GCA_009866925.3
	GCA_009866945.3
	GCA_009867015.2
	GCA_009867035.3
	GCA_009873355.1
	GCA_009873375.1
	GCA_009873415.1
	GCA_009873435.1
	GCA_009905115.1
	GCA_009905135.1
	GCA_009905355.1
	GCA_009909465.1
	GCA_009909485.1
	GCA_009909505.1
	GCA_009913415.1
	GCA_009914295.1
	GCA_009931235.1
	GCA_009931435.1
	GCA_009948655.1
	GCA_009949145.1
	GCA_009949705.1
	GCA_009950125.1
	GCA_009950475.1
	GCA_009950805.1
	GCA_009951245.1
	GCA_009951745.1
	GCA_009952125.1
	GCA_010092405.1
	GCA_010092965.1
	GCA_010231855.1
	GCA_010272415.1
	GCA_010272695.1
	GCA_010272895.1
	GCA_010273135.1
	GCA_010365325.1
	GCA_010365345.1
	GCA_010365365.1
	GCA_010365385.1
	GCA_010365405.1
	GCA_010365425.1
	GCA_010365465.1
	GCA_010365485.1
	GCA_010365505.1
	GCA_010365525.1
	GCA_010365545.1
	GCA_010509415.1
	GCA_010668985.1
	GCA_010669005.1
	GCA_010669025.1
	GCA_010706435.1
	GCA_010724935.1
	GCA_010725135.1
	GCA_010725305.1
	GCA_011022275.1
	GCA_011044355.1
	GCA_011045215.1
	GCA_011045235.1
	GCA_011045255.1
	GCA_011045275.1
	GCA_011045295.1
	GCA_011045455.1
	GCA_011045475.1
	GCA_011045875.1
	GCA_011045895.1
	GCA_011064575.1
	GCA_011067085.1
	GCA_011068325.1
	GCA_011068385.1
	GCA_011292655.2
	GCA_011330935.2
	GCA_011331065.1
	GCA_011331215.2
	GCA_011383085.1
	GCA_011403355.1
	GCA_011404215.1
	GCA_011404355.1
	GCA_011404475.1
	GCA_011404595.1
	GCA_011404755.1
	GCA_011404895.1
	GCA_011492885.1
	GCA_011492925.1
	GCA_011492985.1
	GCA_011691525.1
	GCA_011769865.1
	GCA_011843745.2
	GCA_011849985.2
	GCA_011996085.1
	GCA_012044775.1
	GCA_012149945.1
	GCA_012221365.1
	GCA_012221565.1
	GCA_012278675.1
	GCA_012516455.1
	GCA_012537835.1
	GCA_012849755.1
	GCA_012934435.1
	GCA_012934455.1
	GCA_012934475.1
	GCA_012934495.1
	GCA_012934515.1
	GCA_012934535.1
	GCA_012934555.1
	GCA_012934575.1
	GCA_012934595.1
	GCA_012934615.1
	GCA_012934635.1
	GCA_012934655.2
	GCA_012934675.1
	GCA_012934695.1
	GCA_012934715.1
	GCA_012934735.1
	GCA_012934765.1
	GCA_012934785.1
	GCA_012934815.1
	GCA_012935215.1
	GCA_012974525.1
	GCA_012974565.1
	GCA_012974805.1
	GCA_013004045.1
	GCA_013084945.1
	GCA_013085025.1
	GCA_013085185.1
	GCA_013085205.1
	GCA_013085865.1
	GCA_013085905.3
	GCA_013112335.1
	GCA_013122565.1
	GCA_013166855.1
	GCA_013166875.1
	GCA_013166895.1
	GCA_013166915.1
	GCA_013166935.1
	GCA_013166955.1
	GCA_013166975.1
	GCA_013166995.1
	GCA_013167015.1
	GCA_013167035.1
	GCA_013167055.1
	GCA_013167075.1
	GCA_013167135.1
	GCA_013167155.1
	GCA_013167175.1
	GCA_013167195.1
	GCA_013167235.1
	GCA_013167255.1
	GCA_013167275.1
	GCA_013167295.1
	GCA_013167315.1
	GCA_013167335.1
	GCA_013167355.1
	GCA_013167375.1
	GCA_013167395.1
	GCA_013167415.1
	GCA_013167435.1
	GCA_013167455.1
	GCA_013167475.1
	GCA_013167495.1
	GCA_013167515.1
	GCA_013167535.1
	GCA_013167555.1
	GCA_013167575.1
	GCA_013167595.1
	GCA_013167615.1
	GCA_013167635.1
	GCA_013167655.1
	GCA_013167675.1
	GCA_013167695.1
	GCA_013167715.1
	GCA_013167735.1
	GCA_013167755.1
	GCA_013167775.1
	GCA_013167795.1
	GCA_013167815.1
	GCA_013167875.1
	GCA_013167935.1
	GCA_013167975.1
	GCA_013167995.1
	GCA_013168015.1
	GCA_013168035.1
	GCA_013168055.1
	GCA_013168075.1
	GCA_013168095.1
	GCA_013168115.1
	GCA_013168135.1
	GCA_013168155.1
	GCA_013168175.1
	GCA_013168195.1
	GCA_013168215.1
	GCA_013168235.1
	GCA_013168255.1
	GCA_013201175.1
	GCA_013201195.1
	GCA_013201215.1
	GCA_013201235.1
	GCA_013201255.1
	GCA_013201505.1
	GCA_013201525.1
	GCA_013282195.1
	GCA_013282275.1
	GCA_013282315.1
	GCA_013282335.1
	GCA_013282355.1
	GCA_013305705.1
	GCA_013315675.1
	GCA_013315695.1
	GCA_013315715.1
	GCA_013315735.1
	GCA_013315755.1
	GCA_013315835.1
	GCA_013315855.1
	GCA_013315875.1
	GCA_013315915.1
	GCA_013315935.1
	GCA_013315975.1
	GCA_013315995.1
	GCA_013317085.1
	GCA_013340785.1
	GCA_013340805.1
	GCA_013340825.1
	GCA_013341335.1
	GCA_013341355.1
	GCA_013341375.1
	GCA_013342925.1
	GCA_013343595.1
	GCA_013343615.1
	GCA_013343635.1
	GCA_013357345.1
	GCA_013357365.1
	GCA_013368055.1
	GCA_013371685.1
	GCA_013371725.1
	GCA_013371745.1
	GCA_013372305.1
	GCA_013372325.1
	GCA_013372345.1
	GCA_013372365.1
	GCA_013372385.1
	GCA_013372405.1
	GCA_013372425.1
	GCA_013374235.1
	GCA_013374255.1
	GCA_013374275.1
	GCA_013374295.1
	GCA_013374315.1
	GCA_013374335.1
	GCA_013376515.1
	GCA_013376575.1
	GCA_013376895.1
	GCA_013388275.1
	GCA_013389615.1
	GCA_013389695.1
	GCA_013390265.1
	GCA_013391825.1
	GCA_013393825.1
	GCA_013394575.1
	GCA_013402855.1
	GCA_013402895.1
	GCA_013423805.1
	GCA_013425935.1
	GCA_013425955.1
	GCA_013426075.1
	GCA_013426095.1
	GCA_013426115.1
	GCA_013459015.1
	GCA_013459175.1
	GCA_013582235.1
	GCA_013592195.1
	GCA_013596065.1
	GCA_013601135.1
	GCA_013602835.1
	GCA_013694285.1
	GCA_013694325.1
	GCA_013694345.1
	GCA_013694465.1
	GCA_013725375.1
	GCA_013725775.1
	GCA_013726815.1
	GCA_013727075.1
	GCA_013727815.1
	GCA_013728735.1
	GCA_013729295.1
	GCA_013729535.1
	GCA_013730915.1
	GCA_013731515.1
	GCA_013732175.1
	GCA_013735655.1
	GCA_013739975.1
	GCA_013740395.1
	GCA_013741635.1
	GCA_013741855.1
	GCA_013742135.1
	GCA_013742835.1
	GCA_013744185.1
	GCA_013745955.1
	GCA_013746875.1
	GCA_013748455.1
	GCA_013748665.1
	GCA_013749295.1
	GCA_013749975.1
	GCA_013750375.1
	GCA_013750815.1
	GCA_013751075.1
	GCA_013751495.1
	GCA_013752075.1
	GCA_013752295.1
	GCA_013782445.1
	GCA_013783465.1
	GCA_013783685.1
	GCA_013783905.1
	GCA_013784085.1
	GCA_013785265.1
	GCA_013785465.1
	GCA_013785665.1
	GCA_013785825.1
	GCA_013786125.1
	GCA_013786165.1
	GCA_013786185.1
	GCA_013786785.1
	GCA_013789905.1
	GCA_013790145.1
	GCA_013790245.1
	GCA_013790285.1
	GCA_013790405.1
	GCA_013790635.1
	GCA_013791815.1
	GCA_013791985.1
	GCA_013795065.1
	GCA_013795285.1
	GCA_013795545.1
	GCA_013795795.1
	GCA_013796065.1
	GCA_013797045.1
	GCA_013797825.1
	GCA_013798625.1
	GCA_013799025.1
	GCA_013799205.1
	GCA_013799505.1
	GCA_013799665.1
	GCA_013800125.1
	GCA_013800705.1
	GCA_013801205.1
	GCA_013802065.1
	GCA_013802345.1
	GCA_013802585.1
	GCA_013802865.1
	GCA_013803045.1
	GCA_013803305.1
	GCA_013803545.1
	GCA_013803745.1
	GCA_013803905.1
	GCA_013804065.1
	GCA_013804245.1
	GCA_013804445.1
	GCA_013804645.1
	GCA_013804865.1
	GCA_013805085.1
	GCA_013805285.1
	GCA_013805505.1
	GCA_013805885.1
	GCA_013806085.1
	GCA_013806305.1
	GCA_013806525.1
	GCA_013806725.1
	GCA_013806925.1
	GCA_013811655.1
	GCA_013812015.1
	GCA_013812225.1
	GCA_013812425.1
	GCA_013812575.1
	GCA_013812745.1
	GCA_013813585.1
	GCA_013813735.1
	GCA_013813895.1
	GCA_013814055.1
	GCA_013814285.1
	GCA_013814665.1
	GCA_013814885.1
	GCA_013815235.1
	GCA_013815445.1
	GCA_013815865.1
	GCA_013816045.1
	GCA_013816205.1
	GCA_013816945.1
	GCA_013817105.1
	GCA_013817315.1
	GCA_013817505.1
	GCA_013817645.1
	GCA_013817865.1
	GCA_013818065.1
	GCA_013818265.1
	GCA_013818475.1
	GCA_013818685.1
	GCA_013818885.1
	GCA_013819805.1
	GCA_013819985.1
	GCA_013820695.1
	GCA_013821045.1
	GCA_013821185.1
	GCA_013821385.1
	GCA_013821835.1
	GCA_013821965.1
	GCA_013822225.1
	GCA_013822325.1
	GCA_013822435.1
	GCA_013822575.1
	GCA_013823125.1
	GCA_013823335.1
	GCA_013823545.1
	GCA_013823705.1
	GCA_013823865.1
	GCA_013823975.1
	GCA_013824185.1
	GCA_013824345.1
	GCA_013824535.1
	GCA_013824695.1
	GCA_013824825.1
	GCA_013824985.1
	GCA_013825245.1
	GCA_013825525.1
	GCA_013826725.1
	GCA_013827205.1
	GCA_013827445.1
	GCA_013827685.1
	GCA_013827905.1
	GCA_013828065.1
	GCA_013828205.1
	GCA_013828415.1
	GCA_013828815.1
	GCA_013828985.1
	GCA_013829445.1
	GCA_013829665.1
	GCA_013829905.1
	GCA_013830125.1
	GCA_013830345.1
	GCA_013830545.1
	GCA_013830785.1
	GCA_013831005.1
	GCA_013831265.1
	GCA_013831545.1
	GCA_013831785.1
	GCA_013831995.1
	GCA_013832285.1
	GCA_013832525.1
	GCA_013832805.1
	GCA_013832965.1
	GCA_013833155.1
	GCA_013833345.1
	GCA_013833585.1
	GCA_013833805.1
	GCA_013833985.1
	GCA_013834305.1
	GCA_013834965.1
	GCA_013835205.1
	GCA_013835405.1
	GCA_013835585.1
	GCA_013835785.1
	GCA_013835945.1
	GCA_013836945.1
	GCA_013837165.1
	GCA_013837385.1
	GCA_013837545.1
	GCA_013837755.1
	GCA_013838005.1
	GCA_013883175.1
	GCA_013883375.1
	GCA_013883815.1
	GCA_013884015.1
	GCA_013884255.1
	GCA_013884475.1
	GCA_013884735.1
	GCA_013884935.1
	GCA_013885155.1
	GCA_013885335.1
	GCA_013885595.1
	GCA_013885915.1
	GCA_013886475.1
	GCA_013886595.1
	GCA_013886735.1
	GCA_013886795.1
	GCA_013886835.1
	GCA_013887055.1
	GCA_013887315.1
	GCA_013887475.1
	GCA_013887755.1
	GCA_013888015.1
	GCA_013888235.1
	GCA_013888395.1
	GCA_013888615.1
	GCA_013888815.1
	GCA_013889215.1
	GCA_013889395.1
	GCA_013889615.1
	GCA_013890055.1
	GCA_013890395.1
	GCA_013890795.1
	GCA_013890995.1
	GCA_013891215.1
	GCA_013891425.1
	GCA_013891675.1
	GCA_013891895.1
	GCA_013892175.1
	GCA_013892635.1
	GCA_013892855.1
	GCA_013893055.1
	GCA_013893255.1
	GCA_013893495.1
	GCA_013893695.1
	GCA_013894035.1
	GCA_013894235.1
	GCA_013894415.1
	GCA_013894775.1
	GCA_013894975.1
	GCA_013895235.1
	GCA_013895455.1
	GCA_013895855.1
	GCA_013896095.1
	GCA_013896295.1
	GCA_013896515.1
	GCA_013896775.1
	GCA_013897255.1
	GCA_013897395.1
	GCA_013897665.1
	GCA_013897915.1
	GCA_013898135.1
	GCA_013898635.1
	GCA_013898775.1
	GCA_013898915.1
	GCA_013898935.1
	GCA_013898955.1
	GCA_013898975.1
	GCA_013898995.1
	GCA_013899015.1
	GCA_013899055.1
	GCA_013899075.1
	GCA_013899095.1
	GCA_013899115.1
	GCA_013899145.1
	GCA_013899165.1
	GCA_013899185.1
	GCA_013899205.1
	GCA_013899225.1
	GCA_013899245.1
	GCA_013899265.1
	GCA_013899285.1
	GCA_013899445.1
	GCA_013899465.1
	GCA_013899485.1
	GCA_013899525.1
	GCA_013899545.1
	GCA_013899585.1
	GCA_013899605.1
	GCA_013899625.1
	GCA_013899645.1
	GCA_013899665.1
	GCA_013899705.1
	GCA_013899725.1
	GCA_013899745.1
	GCA_013899765.1
	GCA_013899785.1
	GCA_013899805.1
	GCA_013899825.1
	GCA_013899865.1
	GCA_013899885.1
	GCA_013899905.1
	GCA_013899925.1
	GCA_013899945.1
	GCA_013899965.1
	GCA_013899985.1
	GCA_013900005.1
	GCA_013900025.1
	GCA_013900045.1
	GCA_013900065.1
	GCA_013900085.1
	GCA_013900105.1
	GCA_013900125.1
	GCA_013900145.1
	GCA_013900165.1
	GCA_013900185.1
	GCA_013900205.1
	GCA_013900225.1
	GCA_013900245.1
	GCA_013900265.1
	GCA_013900285.1
	GCA_013900305.1
	GCA_013900325.1
	GCA_013900345.1
	GCA_013921705.1
	GCA_013921965.1
	GCA_013922265.1
	GCA_013922565.1
	GCA_013922765.1
	GCA_013922965.1
	GCA_013923405.1
	GCA_013996575.1
	GCA_013996855.1
	GCA_014058445.2
	GCA_014075335.1
	GCA_014075475.1
	GCA_014075595.1
	GCA_014075795.1
	GCA_014075915.1
	GCA_014076685.2
	GCA_014108885.1
	GCA_014108905.1
	GCA_014108925.1
	GCA_014108945.1
	GCA_014108965.1
	GCA_014108985.1
	GCA_014109005.1
	GCA_014109025.1
	GCA_014109045.1
	GCA_014109065.1
	GCA_014109085.1
	GCA_014109105.1
	GCA_014109125.1
	GCA_014109285.1
	GCA_014109385.1
	GCA_014109545.1
	GCA_014109625.1
	GCA_014109645.1
	GCA_014109665.1
	GCA_014109685.1
	GCA_014117345.1
	GCA_014117405.1
	GCA_014131475.1
	GCA_014131495.1
	GCA_014131515.1
	GCA_014131535.1
	GCA_014131555.1
	GCA_014131575.1
	GCA_014131595.1
	GCA_014131615.1
	GCA_014131635.1
	GCA_014131655.1
	GCA_014157395.1
	GCA_014160155.1
	GCA_014162235.1
	GCA_014168595.1
	GCA_014168675.1
	GCA_014168735.1
	GCA_014168755.1
	GCA_014168775.1
	GCA_014168835.1
	GCA_014168855.1
	GCA_014168935.1
	GCA_014168955.1
	GCA_014168975.1
	GCA_014169015.1
	GCA_014169035.1
	GCA_014169095.1
	GCA_014169115.1
	GCA_014169155.1
	GCA_014169175.1
	GCA_014169195.1
	GCA_014169275.1
	GCA_014169395.1
	GCA_014169415.1
	GCA_014169435.1
	GCA_014169455.1
	GCA_014169475.1
	GCA_014169575.1
	GCA_014169595.1
	GCA_014169615.1
	GCA_014169695.1
	GCA_014169775.1
	GCA_014169855.1
	GCA_014169895.1
	GCA_014169915.1
	GCA_014169995.1
	GCA_014170595.1
	GCA_014170615.1
	GCA_014170675.1
	GCA_014170695.1
	GCA_014170715.1
	GCA_014170735.1
	GCA_014170945.1
	GCA_014170975.1
	GCA_014171015.1
	GCA_014189395.1
	GCA_014217135.1
	GCA_014217155.1
	GCA_014262945.1
	GCA_014263375.1
	GCA_014295215.1
	GCA_014295235.1
	GCA_014295255.1
	GCA_014295275.1
	GCA_014295295.1
	GCA_014295315.1
	GCA_014338505.1
	GCA_014338525.1
	GCA_014361285.1
	GCA_014522225.1
	GCA_014522245.1
	GCA_014541045.1
	GCA_014605875.1
	GCA_014607515.1
	GCA_014607535.1
	GCA_014607555.1
	GCA_014607575.1
	GCA_014622725.1
	GCA_014622965.1
	GCA_014622985.1
	GCA_014623185.1
	GCA_014623205.1
	GCA_014623225.1
	GCA_014623245.1
	GCA_014623405.1
	GCA_014623425.1
	GCA_014656605.1
	GCA_014656625.1
	GCA_014679325.1
	GCA_014705965.1
	GCA_014770655.1
	GCA_014770895.1
	GCA_014771055.1
	GCA_014771275.1
	GCA_014794165.1
	GCA_014805805.1
	GCA_014825845.1
	GCA_014826015.1
	GCA_014854575.1
	GCA_014854635.1
	GCA_014854675.1
	GCA_014858525.1
	GCA_014863625.1
	GCA_014863645.1
	GCA_014863665.1
	GCA_014863685.1
	GCA_014863705.1
	GCA_014863725.1
	GCA_014863745.1
	GCA_014863765.1
	GCA_014863785.1
	GCA_014863805.1
	GCA_014863825.1
	GCA_014863845.1
	GCA_014930875.1
	GCA_014962565.1
	GCA_015033265.1
	GCA_015135355.1
	GCA_015136715.1
	GCA_015136895.1
	GCA_015138575.1
	GCA_015138955.1
	GCA_015139155.1
	GCA_015139375.1
	GCA_015139735.1
	GCA_015241315.1
	GCA_015241535.1
	GCA_015241835.1
	GCA_015242035.1
	GCA_015242275.1
	GCA_015242435.1
	GCA_015242675.1
	GCA_015244435.1
	GCA_015277555.1
	GCA_015290725.1
	GCA_015290945.1
	GCA_015291785.1
	GCA_015291845.1
	GCA_015353135.1
	GCA_015508805.1
	GCA_015509005.1
	GCA_015534935.1
	GCA_015534955.1
	GCA_015534975.1
	GCA_015534995.1
	GCA_015535015.1
	GCA_015571535.1
	GCA_015571555.1
	GCA_015571595.1
	GCA_015571615.1
	GCA_015571635.1
	GCA_015571655.1
	GCA_015571675.1
	GCA_015571695.1
	GCA_015571715.1
	GCA_015571735.1
	GCA_015571755.1
	GCA_015571775.1
	GCA_015571795.1
	GCA_015571815.1
	GCA_015571835.1
	GCA_015571855.1
	GCA_015571875.1
	GCA_015571895.1
	GCA_015571915.1
	GCA_015571955.1
	GCA_015644765.1
	GCA_015649805.1
	GCA_015697215.1
	GCA_900088105.2
	GCA_900092615.1
	GCA_900096795.1
	GCA_900096845.1
	GCA_900149875.1
	GCA_900149915.1
	GCA_900174625.1
	GCA_900174635.1
	GCA_900184875.1
	GCA_900186905.1
	GCA_900196535.2
	GCA_900474445.1
	GCA_900474495.1
	GCA_900474625.1
	GCA_900497095.1
	GCA_900497415.1
	GCA_900497455.1
	GCA_900497485.1
	GCA_900520285.1
	GCA_900520305.1
	GCA_900520325.1
	GCA_900520345.1
	GCA_900520365.1
	GCA_900520385.1
	GCA_900520395.1
	GCA_900618295.1
	GCA_900622635.1
	GCA_900622655.1
	GCA_900622665.1
	GCA_900622685.1
	GCA_900622695.1
	GCA_900635145.1
	GCA_900635165.1
	GCA_900635175.1
	GCA_900635185.1
	GCA_900635195.1
	GCA_900635205.1
	GCA_900635215.1
	GCA_900635225.1
	GCA_900635235.1
	GCA_900635325.1
	GCA_900635635.1
	GCA_900635685.1
	GCA_900635895.1
	GCA_900635985.1
	GCA_900636005.1
	GCA_900636045.1
	GCA_900636055.1
	GCA_900636065.1
	GCA_900636075.1
	GCA_900636085.1
	GCA_900636105.1
	GCA_900636115.1
	GCA_900636125.1
	GCA_900636145.1
	GCA_900636175.1
	GCA_900636195.1
	GCA_900636215.1
	GCA_900636225.1
	GCA_900636235.1
	GCA_900636245.1
	GCA_900636275.1
	GCA_900636295.1
	GCA_900636305.1
	GCA_900636595.1
	GCA_900636605.1
	GCA_900636785.1
	GCA_900636795.1
	GCA_900699165.1
	GCA_900747775.1
	GCA_900747785.1
	GCA_901733115.1
	GCA_902703415.1
	GCA_902705295.1
	GCA_902810275.1
	GCA_902810285.1
	GCA_902810295.1
	GCA_902810305.1
	GCA_902810315.1
	GCA_902810325.1
	GCA_902810335.1
	GCA_902810345.1
	GCA_902810365.1
	GCA_902810375.1
	GCA_902810385.1
	GCA_902810395.1
	GCA_902810405.1
	GCA_902810415.1
	GCA_902825185.1
	GCA_902825195.1
	GCA_902825205.1
	GCA_904425475.1
	GCA_904426485.1
	GCA_904711265.1
	GCA_904711295.1
	GCA_904711305.1
	GCA_904799825.1
	GCA_904830965.1
	GCA_904830975.1
	GCA_904831805.1
	GCA_904831825.1
	GCA_904831835.1
	GCA_904831875.1
	GCA_904833135.1
	GCA_904842665.1
	GCA_904863105.1
	GCA_904863165.1
	GCA_904863235.1
	GCA_904863255.1
	GCA_904863305.1
	GCA_904863375.1
	GCA_904863385.1
	GCA_904863445.1
	GCA_904864555.1
	GCA_904864615.1
	GCA_904864635.1
	GCA_904865655.1
	GCA_904865835.1
	GCA_904866225.1
	GCA_904866245.1
	GCA_904866305.1
	GCA_904866345.1
	GCA_904866385.1
	GCA_904866455.1
	GCA_904866495.1
	GCA_905071835.1
	GCA_905071865.1

## Sheet: Bmock12
	Organism	Genome size [bp]	Coverage
	Micromonospora coxensis	6769693	0.1
	Micromonospora echinaurantiaca	7203133	74.56
	Micromonospora echinofusca	7002527	90.96
	Propionibacteriaceae bacterium	4495552	159.51
	Thioclava sp. ES.032	4962820	391.59
	Marinobacter sp. LV10MA510-1	4447234	675.25
	Cohaesibacter sp. ES.047	5110232	852.93
	Psychrobacter sp. LV10R520-6	3218993	2127.36
	Marinobacter sp. LV10R510-8	4333333	2239.17
	Halomonas sp. HL-4	4238582	2535.4
	Halomonas sp. HL-93	4144442	2899.37
	Muricauda sp. ES.050	3593735	3093.79

## Sheet: Gut Metagenome
	Samples	Strains	ANI (%)	Coverage (%)	Depth
	SRR5365399	GCA_011044355	96.588	96.1147	98.4107
		GCA_001900815		96.1988	46.6203
	SRR5365395	GCA_000968515	98.976	97.7761	40.5058
		GCA_011404755		96.5501	30.6133
	SRR5365385	GCA_014169035	98.5656	99.3888	103.86
		GCA_013085025		96.5825	23.1657
		GCA_012934715		95.3809	16.618
	SRR5365381	GCA_000968515	96.83	95	51.1978
		GCA_001566655		99.8974	62.6463
	SRR5365387	GCA_014162235	97.1856	99.5754	341.182
		GCA_002234555		95	23.1427
	SRR5365399	Genome Fraction (%)	Total Contigs	Aligned Contigs	Total Aligned Length	N50	NGA50	Misassembled Contigs (%)	Error Rate (%)
	Strainxpress	93.3	99008	4774	10692948	2243	3279	0.73	0.302
	GATB-Minia	85.17	81019	5794	8761700	3790	1563	0.47	0.243
	SPAdes	59.88	112645	966	8037032	7147	2760	2.28	0.699
	MEGAHIT	67.12	105779	1668	6730576	5215	3520	1.8	0.548
	IDBA-UD	71.57	113475	5547	7159301	4188	946	0.31	0.25
	SRR5365385	Genome Fraction (%)	Total Contigs	Aligned Contigs	Total Aligned Length	N50	NGA50	Misassembled Contigs (%)	Error Rate (%)
	Strainxpress	79.18	47218	13401	13668700	4607	927	1.04	1.419
	GATB-Minia	42.61	24323	964	6295414	33945	0	3.84	0.567
	SPAdes	40.38	39245	1081	6201248	15963	0	5.46	0.533
	MEGAHIT	48.67	35928	1834	7163804	25333	0	7.25	1.259
	IDBA-UD	47.59	42168	5218	6974022	11975	0	2.2	1.359
	SRR5365395	Genome Fraction (%)	Total Contigs	Aligned Contigs	Total Aligned Length	N50	NGA50	Misassembled Contigs (%)	Error Rate (%)
	Strainxpress	80.57	94609	5897	8899821	2099	1576	2.41	0.265
	GATB-Minia	59.76	63573	2711	5552839	4906	819	1.44	0.241
	SPAdes	52.62	95196	844	5211061	6355	1431	3.55	0.45
	MEGAHIT	54.04	87528	601	5205234	5686	1982	11.81	0.458
	IDBA-UD	56.49	98597	1700	5182707	3843	700	2.47	0.276
	SRR5365381	Genome Fraction (%)	Total Contigs	Aligned Contigs	Total Aligned Length	N50	NGA50	Misassembled Contigs (%)	Error Rate (%)
	strainxpress	90.22	101698	13123	13926555	2087	1380	1.29	0.561
	GATB-Minia	76.78	58087	6915	8317194	6230	1077	1.17	0.41
	SPAdes	60.44	63149	2106	6730563	15568	967	2.85	0.29
	MEGAHIT	68.29	58384	2884	7460220	12754	2402	4.23	0.821
	IDBA-UD	60.68	66980	5790	6273369	8651	653	1.33	0.43
	SRR5365387	Genome Fraction (%)	Total Contigs	Aligned Contigs	Total Aligned Length	N50	NGA50	Misassembled Contigs (%)	Error Rate (%)
	Strainxpress	81.11	75130	4370	8939329	2527	2707	1.28	0.393
	GATB-Minia	57.57	42600	544	5612888	8350	8524	4.78	0.241
	SPAdes	55.37	50958	641	5659957	18630	3711	4.99	0.225
	MEGAHIT	56.79	45240	411	5564119	17027	8137	13.38	0.291
	IDBA-UD	59.6	55157	2273	5903284	9222	1360	1.8	0.274

## Sheet: Different cluster parameters
	Parameters	Genome Fraction (%)	Total Length	N50	NGA50	Misassembled Contigs (%)	Error Rate (%)
	0.9 id + 0.1 len	93.42	99851029	2584	2952	0.105	0.061
	0.8 id + 0.2 len	93.43	97897434	2695	3034	0.076	0.054
	0.7 id + 0.3 len	93.27	97913275	2718	3037	0.082	0.056
	0.6 id + 0.4 len	93.41	97829622	2714	3037	0.078	0.059
	0.5 id + 0.5 len	93.66	97984014	2673	3000	0.088	0.057
	0.4 id + 0.6 len	93.6	98014173	2692	3022	0.058	0.055
	0.3 id + 0.7 len	93.58	98254504	2685	3008	0.101	0.058
	0.2 id + 0.8 len	93.47	98105876	2680	3019	0.11	0.056
	0.1 id + 0.9 len	93.5	98314641	2698	3045	0.095	0.057
	id: the identity of the overlap
	len: the Length of overlap

## Sheet: spike-in salmonella
10 Salmonella	mANI (%)		Real gut metagenome samples	Coverage of spike-in
NC-003197	99.9447		SRR1777715	5X
NC-022544	99.9399		SRR1785909	10X
NC-016810	99.9351		SRR1793410	15X
NC-021870	99.3233		SRR1818227	20X
NC-015761	99.301		SRR1822319	25X
NC-021812	99.0817		SRR1793359	30X
NC-021902	98.8551		SRR1793408	35X
NC-022221	98.804		SRR1802723	40X
NC-011094	98.2363
NC-010067	93.3991
mANI: Maxium ANI value between the query genome and all other genomes
Methods	Depth (10 Salmonella)	Genome Fraction (%)	Total Contigs	Aligned Contigs	Total Aligned Length	N50	NGA50	Misassembled Contigs Rate (%)	Identity (%)	Error Rate (%)
StrainXpress	5	70.26	56598	30361	27761569	1006	596	0.04	98.5132	0.202
SPAdes	5	33.64	20741	3361	12108141	9075	-	2.14	94.7161	0.791
MEGAHIT	5	48.26	38754	16430	18338370	5111	-	0.46	94.4797	0.931
IDBA-UD	5	35.08	52948	28443	11798557	4120	-	0.07	93.3338	0.225
GATB-Minia	5	36.14	17222	6312	12943820	5516	-	0.22	93.621	0.298
StrainXpress	10	81.08	57580	33263	35958844	1778	862	0.05	94.8183	0.155
SPAdes	10	36.41	18569	2011	13329428	14271	-	3.13	92.471	0.572
MEGAHIT	10	48.05	38604	13066	18410511	7913	-	0.53	94.0394	0.803
IDBA-UD	10	33.05	24053	6218	11743493	5861	-	0.05	92.3832	0.143
GATB-Minia	10	44.04	19107	6660	16415770	9199	-	0.18	94.6396	0.175
StrainXpress	15	84.29	45122	36042	38932043	1466	932	0.04	93.8838	0.148
SPAdes	15	47.42	13773	9531	15522543	8706	-	0.03	91.4508	0.212
MEGAHIT	15	48.24	20177	13151	18580773	12371	-	0.52	93.1232	0.865
IDBA-UD	15	32.35	10426	6069	11676885	9237	-	0.05	92.5634	0.128
GATB-Minia	15	48.01	11059	7851	18120808	17094	-	0.13	93.4148	0.131
StrainXpress	20	85.02	97864	39104	40425300	1837	916	0.06	95.499	0.246
SPAdes	20	39.07	30604	1745	14580162	15000	-	3.61	93.1081	0.617
MEGAHIT	20	50.33	95930	16920	19842624	5315	-	0.62	94.0315	1.207
IDBA-UD	20	31.18	44897	6131	11590536	4425	-	0.08	93.0889	0.235
GATB-Minia	20	51.76	32676	9084	19382381	9936	-	0.14	92.9424	0.211
StrainXpress	25	85.69	53151	39307	41279944	1311	959	0.04	90.9553	0.132
SPAdes	25	46.99	17810	9435	16106377	9342	-	0.07	87.8729	0.108
MEGAHIT	25	48.2	28711	13184	18747837	7758	-	0.65	93.26	0.83
IDBA-UD	25	30.8	14398	5799	11432474	6740	-	0.02	92.7402	0.1
GATB-Minia	25	53.62	17635	10034	19903895	6765	-	0.05	91.5565	0.107
StrainXpress	30	85.7	67143	45214	43253969	1139	901	0.03	97.8551	0.163
SPAdes	30	46.9	18094	10236	15216231	1831	-	0.1	95.3094	0.389
MEGAHIT	30	49.26	32981	14633	19263275	8738	-	0.47	94.1414	0.947
IDBA-UD	30	30.05	16376	5774	11361460	6167	-	0	92.8004	0.138
GATB-Minia	30	55.19	19097	10969	20542034	6489	-	0.08	90.7968	0.101
StrainXpress	35	85.63	97264	45655	43520255	1367	900	0.03	97.8448	0.148
SPAdes	35	49.33	22946	9992	15908241	1665	-	0.05	91.6559	0.299
MEGAHIT	35	49.59	53850	14124	19172745	9061	-	0.61	94.7272	0.857
IDBA-UD	35	29.3	30575	5489	11169506	7707	-	0.04	92.0036	0.106
GATB-Minia	35	56.34	32919	11625	20883832	7667	-	0.05	91.7737	0.089
StrainXpress	40	85.08	76214	42612	42251177	1382	914	0.04	96.1965	0.181
SPAdes	40	49.09	31476	9268	15961300	8179	-	0.01	87.7607	0.234
MEGAHIT	40	50.55	61359	15624	19597762	5562	-	0.58	93.696	0.977
IDBA-UD	40	28.95	34057	5616	11160931	4331	-	0.11	92.8283	0.143
GATB-Minia	40	57.02	33777	12300	21334456	5450	-	0.05	90.0981	0.091

## Sheet: Gretel
	3 Salmonella	ANI (%)
	NC-003197 vs NC-021812	99.05
	NC-010067 vs NC-021812	93.31
	NC-010067 vs NC-003197	93.4
